# Supplementary material for: Poly[diaqua­di-μ 4-citrato-trizinc(II)]
Source: Acta Crystallogr Sect E Struct Rep Online. 2008 Mar 29;64(Pt 4):m583–4. doi: 10.1107/S1600536808007642 (PMC2960923; doi:10.1107/S1600536808007642)
Supplement: Supplementary file 1 [file e-64-0m583-sup1.cif]

##############################################################################
###                                                                        ###
###        Electronic paper (Acta Crystallographica Section E)             ###
###                                                                        ###
##############################################################################
#                                                                            #
# This CIF contains the data in a paper accepted for publication in Acta     #
# Crystallographica Section E. It conforms to the requirements of Notes      #
# for Authors for Section E, and has been peer reviewed under the auspices   #
# of the IUCr Commission on Journals.                                        #
#                                                                            #
# Full details of the Crystallographic Information File format               #
# are given in the paper "The Crystallographic Information File (CIF):       #
# a New Standard Archive File for Crystallography" by S. R. Hall, F. H.      #
# Allen and I. D. Brown [Acta Cryst. (1991), A47, 655-685].                  #
#                                                                            #
# The current version of the core CIF dictionary is obtainable from          #
# ftp://ftp.iucr.org/pub/cif_core.dic. The current version number is 2.4.    #
#                                                                            #
# Software is freely available for graphical display of the structure(s) in  #
# this CIF.  For information consult the CIF home page http://www.iucr.org/  #
# cif/home.html                                                              #
#                                                                            #
# This file may be used for bona fide research purposes within the           #
# scientific community so long as proper attribution is given to the journal # 
# article from which it was obtained.                                        #
#                                                                            #
##############################################################################
                                             
data_I
_audit_creation_method     SHELXL-97
_chemical_name_systematic
;
Poly[diaquadi-<i>\m</i>~4~-citrato-trizinc(II)]
;
_chemical_name_common     ?
_chemical_formula_moiety     'C12 H14 O16 Zn3'
_chemical_formula_sum     'C12 H14 O16 Zn3'
_chemical_formula_iupac     '[Zn3 (C6 H5 O7)2 (H2 O)2]'
_chemical_formula_weight     610.34
_chemical_melting_point     ?
_symmetry_cell_setting     monoclinic
_symmetry_space_group_name_H-M     'P 21/c '
_symmetry_space_group_name_Hall     '-P 2ybc '
loop_
    _symmetry_equiv_pos_as_xyz
    'x, y, z'
    '-x, y+1/2, -z+1/2'
    '-x, -y, -z'
    'x, -y-1/2, z-1/2'
_cell_length_a     6.1073(5)
_cell_length_b     15.3132(12)
_cell_length_c     9.7858(8)
_cell_angle_alpha     90.00
_cell_angle_beta     102.7910(10)
_cell_angle_gamma     90.00
_cell_volume     892.48(12)
_cell_formula_units_Z     2
_cell_measurement_reflns_used     1749
_cell_measurement_theta_min     2.51
_cell_measurement_theta_max     25.99
_cell_measurement_temperature     298(2)
_exptl_crystal_description     block
_exptl_crystal_colour     colourless
_exptl_crystal_size_max     0.20
_exptl_crystal_size_mid     0.18
_exptl_crystal_size_min     0.18
_exptl_crystal_density_diffrn     2.271
_exptl_crystal_density_meas     ?
_exptl_crystal_density_method     'not measured'
_exptl_crystal_F_000     608
_exptl_absorpt_coefficient_mu     4.089
_exptl_absorpt_correction_type     multi-scan
_exptl_absorpt_process_details     '(SADABS; Sheldrick, 2004)'
_exptl_absorpt_correction_T_min     0.46
_exptl_absorpt_correction_T_max     0.48
_diffrn_ambient_temperature     298(2)
_diffrn_radiation_type     MoK\a
_diffrn_radiation_wavelength     0.71073
_diffrn_radiation_source     'fine-focus sealed tube'
_diffrn_radiation_monochromator     graphite
_diffrn_measurement_device_type     'Bruker APEXII area-detector diffractometer'
_diffrn_measurement_method     '\f and \w scan'
_diffrn_detector_area_resol_mean     ?
_diffrn_reflns_number     4693
_diffrn_reflns_av_R_equivalents     0.0262
_diffrn_reflns_av_sigmaI/netI     0.0245
_diffrn_reflns_theta_min     2.51
_diffrn_reflns_theta_max     25.99
_diffrn_reflns_theta_full     25.50
_diffrn_measured_fraction_theta_max     0.995
_diffrn_measured_fraction_theta_full     0.995
_diffrn_reflns_limit_h_min     -4
_diffrn_reflns_limit_h_max     7
_diffrn_reflns_limit_k_min     -18
_diffrn_reflns_limit_k_max     18
_diffrn_reflns_limit_l_min     -12
_diffrn_reflns_limit_l_max     11
_diffrn_standards_number     0
_diffrn_standards_interval_count     0
_diffrn_standards_interval_time     0
_diffrn_standards_decay_%     ?
_refine_special_details
;
Refinement of <i>F</i>^2^ against ALL reflections. The weighted <i>R</i>-factor
<i>wR</i> and goodness of fit <i>S</i> are based on <i>F</i>^2^, conventional
<i>R</i>-factors <i>R</i> are based on <i>F</i>, with <i>F</i> set to zero for
negative <i>F</i>^2^. The threshold expression of <i>F</i>^2^ >
\s(<i>F</i>^2^) is used only for calculating <i>R</i>-factors(gt) <i>etc</i>.
and is not relevant to the choice of reflections for refinement.
<i>R</i>-factors based on <i>F</i>^2^ are statistically about twice as large
as those based on <i>F</i>, and <i>R</i>- factors based on ALL data will be
even larger.
Some reflections data are omiited may attributted to their bad reflections.
;
_reflns_number_total     1749
_reflns_number_gt     1694
_reflns_threshold_expression     I>2\s(I)
_refine_ls_structure_factor_coef     Fsqd
_refine_ls_matrix_type     full
_refine_ls_R_factor_all     0.0495
_refine_ls_R_factor_gt     0.0484
_refine_ls_wR_factor_gt     0.2288
_refine_ls_wR_factor_ref     0.2331
_refine_ls_goodness_of_fit_ref     1.361
_refine_ls_restrained_S_all     1.361
_refine_ls_number_reflns     1648
_refine_ls_number_parameters     143
_refine_ls_number_restraints     1
_refine_ls_hydrogen_treatment     constr
_refine_ls_weighting_scheme     calc
_refine_ls_weighting_details
         'calc w=1/[\s^2^(Fo^2^)+(0.1600P)^2^+1.0412P] where P=(Fo^2^+2Fc^2^)/3'
_atom_sites_solution_hydrogens     geom
_atom_sites_solution_primary     direct
_atom_sites_solution_secondary     difmap
_refine_ls_shift/su_max     0.000
_refine_ls_shift/su_mean     0.000
_refine_diff_density_max     1.184
_refine_diff_density_min     -1.065
_refine_ls_extinction_method     SHELXL
_refine_ls_extinction_coef     0.021(6)
_refine_ls_extinction_expression
                                  'Fc^*^=kFc[1+0.001xFc^2^\l^3^/sin(2\q)]^-1/4^'
loop_
    _atom_type_symbol
    _atom_type_description
    _atom_type_scat_dispersion_real
    _atom_type_scat_dispersion_imag
    _atom_type_scat_source
    'C' 'C' 0.0033 0.0016
                         'International Tables Vol C Tables 4.2.6.8 and 6.1.1.4'
    'H' 'H' 0.0000 0.0000
                         'International Tables Vol C Tables 4.2.6.8 and 6.1.1.4'
    'O' 'O' 0.0106 0.0060
                         'International Tables Vol C Tables 4.2.6.8 and 6.1.1.4'
    'Zn' 'Zn' 0.2839 1.4301
                         'International Tables Vol C Tables 4.2.6.8 and 6.1.1.4'
_computing_data_collection     'APEX2 (Bruker, 2004)'
_computing_cell_refinement     'SAINT (Bruker, 2004)'
_computing_data_reduction     'SAINT (Bruker, 2004)'
_computing_structure_solution     'SHELXS97 (Sheldrick, 2008)'
_computing_structure_refinement     'SHELXL97 (Sheldrick, 2008)'
_computing_molecular_graphics
                      'SHELXTL (Sheldrick, 2008) and DIAMOND (Brandenburg,2004)'
_computing_publication_material     'SHELXTL (Sheldrick, 2008)'
loop_
    _atom_site_type_symbol
    _atom_site_label
    _atom_site_fract_x
    _atom_site_fract_y
    _atom_site_fract_z
    _atom_site_U_iso_or_equiv
    _atom_site_adp_type
    _atom_site_calc_flag
    _atom_site_refinement_flags
    _atom_site_occupancy
    _atom_site_disorder_assembly
    _atom_site_disorder_group
    Zn Zn1 0.5000 0.0000 1.0000 0.0150(5) Uani d S 1 . .
    Zn Zn2 0.11561(9) 0.09674(4) 0.31681(6) 0.0129(5) Uani d . 1 . .
    O O1W -0.1974(13) 0.0915(4) 0.4010(8) 0.0543(17) Uani d . 1 . .
    H H1WA -0.2908 0.0542 0.3686 0.081 Uiso d R 1 . .
    H H1WB -0.1748 0.0841 0.4860 0.081 Uiso d R 1 . .
    O O1 0.3216(12) 0.0872(4) 0.5521(7) 0.0506(17) Uani d . 1 . .
    O O2 0.3258(10) 0.2105(4) 0.4410(7) 0.0473(14) Uani d . 1 . .
    O O3 0.4296(10) 0.1275(4) 0.8697(6) 0.0427(13) Uani d D 1 . .
    H H3 0.3866 0.1764 0.8859 0.064 Uiso d RD 1 . .
    O O4 0.8310(11) 0.0722(5) 1.0802(7) 0.0504(16) Uani d . 1 . .
    O O5 1.0418(12) 0.1871(5) 1.1333(7) 0.0566(19) Uani d . 1 . .
    O O6 0.8360(11) 0.0532(4) 0.6858(6) 0.0471(15) Uani d . 1 . .
    O O7 0.6177(11) -0.0177(4) 0.7974(7) 0.0464(15) Uani d . 1 . .
    C C1 0.3868(13) 0.1633(5) 0.5492(8) 0.0383(17) Uani d . 1 . .
    C C2 0.5471(15) 0.2027(5) 0.6762(9) 0.0408(19) Uani d . 1 . .
    H H2A 0.4776 0.2546 0.7046 0.049 Uiso calc R 1 . .
    H H2B 0.6825 0.2210 0.6478 0.049 Uiso calc R 1 . .
    C C3 0.6146(12) 0.1423(6) 0.8041(8) 0.0349(17) Uani d . 1 . .
    C C4 0.8172(15) 0.1853(6) 0.9036(9) 0.0419(19) Uani d . 1 . .
    H H4A 0.9423 0.1854 0.8574 0.050 Uiso calc R 1 . .
    H H4B 0.7793 0.2458 0.9168 0.050 Uiso calc R 1 . .
    C C5 0.8961(12) 0.1437(5) 1.0478(8) 0.0356(16) Uani d . 1 . .
    C C6 0.6918(13) 0.0533(5) 0.7569(8) 0.0360(17) Uani d . 1 . .
loop_
    _atom_site_aniso_label
    _atom_site_aniso_U_11
    _atom_site_aniso_U_22
    _atom_site_aniso_U_33
    _atom_site_aniso_U_12
    _atom_site_aniso_U_13
    _atom_site_aniso_U_23
    Zn1 0.0192(7) 0.0147(7) 0.0113(7) -0.0059(3) 0.0041(4) 0.0027(3)
    Zn2 0.0151(6) 0.0123(6) 0.0095(6) 0.0008(2) -0.0014(4) 0.0000(2)
    O1W 0.066(4) 0.056(4) 0.044(4) -0.001(3) 0.018(3) -0.004(3)
    O1 0.061(4) 0.038(3) 0.044(4) -0.009(3) -0.008(3) 0.005(3)
    O2 0.054(4) 0.047(3) 0.036(3) -0.007(3) 0.000(3) 0.002(2)
    O3 0.049(3) 0.037(3) 0.042(3) 0.007(3) 0.009(3) -0.003(3)
    O4 0.053(4) 0.051(4) 0.043(4) -0.015(3) -0.001(3) 0.011(3)
    O5 0.060(4) 0.055(4) 0.046(4) -0.012(3) -0.007(3) 0.008(3)
    O6 0.048(3) 0.048(4) 0.047(3) 0.001(3) 0.016(3) -0.002(3)
    O7 0.059(4) 0.039(3) 0.042(3) -0.005(3) 0.012(3) 0.003(3)
    C1 0.039(4) 0.040(4) 0.036(4) 0.006(3) 0.008(3) 0.006(3)
    C2 0.047(5) 0.033(4) 0.040(5) -0.003(3) 0.005(4) -0.001(3)
    C3 0.035(4) 0.037(4) 0.031(4) 0.002(3) 0.003(3) 0.001(3)
    C4 0.045(5) 0.041(4) 0.038(5) -0.006(3) 0.006(4) -0.003(3)
    C5 0.035(4) 0.034(4) 0.035(4) -0.002(3) 0.002(3) -0.004(3)
    C6 0.036(4) 0.041(4) 0.029(4) -0.001(3) 0.003(3) 0.001(3)
_geom_special_details
;
All e.s.d.'s (except the e.s.d. in the dihedral angle between two l.s. planes)
are estimated using the full covariance matrix. The cell e.s.d.'s are taken
into account individually in the estimation of e.s.d.'s in distances, angles
and torsion angles; correlations between e.s.d.'s in cell parameters are only
used when they are defined by crystal symmetry. An approximate (isotropic)
treatment of cell e.s.d.'s is used for estimating e.s.d.'s involving l.s.
planes.
;
loop_
    _geom_bond_atom_site_label_1
    _geom_bond_atom_site_label_2
    _geom_bond_site_symmetry_2
    _geom_bond_distance
    _geom_bond_publ_flag
    Zn1 O7 . 2.270(6) y
    Zn1 O7 3_657 2.270(6) ?
    Zn1 O4 3_657 2.285(6) ?
    Zn1 O4 . 2.285(6) y
    Zn1 O3 3_657 2.319(6) ?
    Zn1 O3 . 2.319(6) y
    Zn2 O5 1_454 2.232(7) y
    Zn2 O1W . 2.244(7) y
    Zn2 O6 3_656 2.316(6) y
    Zn2 O2 . 2.338(6) y
    Zn2 O1 . 2.371(7) y
    Zn2 O7 3_656 2.485(6) y
    O1W H1WA . 0.8200 ?
    O1W H1WB . 0.8200 ?
    O1 C1 . 1.233(10) ?
    O2 C1 . 1.268(10) ?
    O3 C3 . 1.435(9) ?
    O3 H3 . 0.82 ?
    O4 C5 . 1.231(10) ?
    O5 C5 . 1.266(10) ?
    O5 Zn2 1_656 2.232(7) ?
    O6 C6 . 1.237(9) ?
    O6 Zn2 3_656 2.316(6) ?
    O7 C6 . 1.273(10) ?
    O7 Zn2 3_656 2.485(6) ?
    C1 C2 . 1.526(11) ?
    C2 C3 . 1.538(11) ?
    C2 H2A . 0.9700 ?
    C2 H2B . 0.9700 ?
    C3 C4 . 1.543(11) ?
    C3 C6 . 1.546(11) ?
    C4 C5 . 1.526(11) ?
    C4 H4A . 0.9700 ?
    C4 H4B . 0.9700 ?
loop_
    _geom_angle_atom_site_label_1
    _geom_angle_atom_site_label_2
    _geom_angle_atom_site_label_3
    _geom_angle_site_symmetry_1
    _geom_angle_site_symmetry_3
    _geom_angle
    _geom_angle_publ_flag
    O7 Zn1 O7 . 3_657 180.0000(10)
                                 ?
    O7 Zn1 O4 . 3_657 94.0(2) ?
    O7 Zn1 O4 3_657 3_657 86.0(2) ?
    O7 Zn1 O4 . . 86.0(2) ?
    O7 Zn1 O4 3_657 . 94.0(2) ?
    O4 Zn1 O4 3_657 . 180.0 ?
    O7 Zn1 O3 . 3_657 108.9(2) ?
    O7 Zn1 O3 3_657 3_657 71.1(2) ?
    O4 Zn1 O3 3_657 3_657 79.9(2) ?
    O4 Zn1 O3 . 3_657 100.1(2) ?
    O7 Zn1 O3 . . 71.1(2) ?
    O7 Zn1 O3 3_657 . 108.9(2) ?
    O4 Zn1 O3 3_657 . 100.1(2) ?
    O4 Zn1 O3 . . 79.9(2) ?
    O3 Zn1 O3 3_657 . 180.0000(10)
                                 ?
    O5 Zn2 O1W 1_454 . 106.3(3) ?
    O5 Zn2 O6 1_454 3_656 127.5(3) ?
    O1W Zn2 O6 . 3_656 95.1(2) ?
    O5 Zn2 O2 1_454 . 86.9(2) ?
    O1W Zn2 O2 . . 104.5(2) ?
    O6 Zn2 O2 3_656 . 133.4(2) ?
    O5 Zn2 O1 1_454 . 142.1(2) ?
    O1W Zn2 O1 . . 87.3(3) ?
    O6 Zn2 O1 3_656 . 84.7(2) ?
    O2 Zn2 O1 . . 55.2(2) ?
    O5 Zn2 O7 1_454 3_656 88.6(3) ?
    O1W Zn2 O7 . 3_656 147.6(2) ?
    O6 Zn2 O7 3_656 3_656 54.1(2) ?
    O2 Zn2 O7 . 3_656 104.9(2) ?
    O1 Zn2 O7 . 3_656 98.5(2) ?
    Zn2 O1W H1WA . . 117.3 ?
    Zn2 O1W H1WB . . 114.3 ?
    H1WA O1W H1WB . . 104.0 ?
    C1 O1 Zn2 . . 91.4(5) ?
    C1 O2 Zn2 . . 92.0(5) ?
    C3 O3 Zn1 . . 108.1(4) ?
    C3 O3 H3 . . 105.1 ?
    Zn1 O3 H3 . . 133.7 ?
    C5 O4 Zn1 . . 130.9(5) ?
    C5 O5 Zn2 . 1_656 101.2(5) ?
    C6 O6 Zn2 . 3_656 96.6(5) ?
    C6 O7 Zn1 . . 111.9(5) ?
    C6 O7 Zn2 . 3_656 87.8(5) ?
    Zn1 O7 Zn2 . 3_656 144.8(3) ?
    O1 C1 O2 . . 121.4(8) ?
    O1 C1 C2 . . 120.5(7) ?
    O2 C1 C2 . . 118.1(7) ?
    C1 C2 C3 . . 115.6(7) ?
    C1 C2 H2A . . 108.4 ?
    C3 C2 H2A . . 108.4 ?
    C1 C2 H2B . . 108.4 ?
    C3 C2 H2B . . 108.4 ?
    H2A C2 H2B . . 107.4 ?
    O3 C3 C2 . . 111.3(6) ?
    O3 C3 C4 . . 112.7(6) ?
    C2 C3 C4 . . 106.8(7) ?
    O3 C3 C6 . . 108.5(6) ?
    C2 C3 C6 . . 109.4(6) ?
    C4 C3 C6 . . 108.1(6) ?
    C5 C4 C3 . . 116.7(7) ?
    C5 C4 H4A . . 108.1 ?
    C3 C4 H4A . . 108.1 ?
    C5 C4 H4B . . 108.1 ?
    C3 C4 H4B . . 108.1 ?
    H4A C4 H4B . . 107.3 ?
    O4 C5 O5 . . 121.1(7) ?
    O4 C5 C4 . . 123.8(7) ?
    O5 C5 C4 . . 115.1(7) ?
    O6 C6 O7 . . 121.4(8) ?
    O6 C6 C3 . . 118.1(7) ?
    O7 C6 C3 . . 120.4(7) ?
loop_
    _geom_hbond_atom_site_label_D
    _geom_hbond_atom_site_label_H
    _geom_hbond_atom_site_label_A
    _geom_hbond_site_symmetry_A
    _geom_hbond_distance_DH
    _geom_hbond_distance_HA
    _geom_hbond_distance_DA
    _geom_hbond_angle_DHA
    O3 H3 O2 4_566 0.82 1.88 2.691(8) 172.1
    O1W H1WA O7 3_556 0.82 2.35 3.071(10) 147.9
    O1W H1WB O6 1_455 0.82 2.00 2.811(10) 170.6
data_global
_journal_date_recd_electronic     2008-03-08
_journal_date_accepted     2008-03-20
_journal_name_full     'Acta Crystallographica, Section E'
_journal_year     2008
_journal_volume     64
_journal_issue      4
_journal_page_first     m583
_journal_page_last     m584
_journal_paper_category     QM
_journal_coeditor_code     BG2172
_publ_contact_author_name     'Jian Wu'
_publ_contact_author_address
;
College of Chemistry and Ecological
Engineering; Gunagxi University for
Nationalities; Nanning 530006;
GuangXi,People's Republic of China
;
_publ_contact_author_email     'wujian2007gx@126.com'
_publ_contact_author_fax     '+86-0771-5321788'
_publ_contact_author_phone     '+86-0771-5321788'
_publ_section_title
;
Poly[diaquadi-<i>\m</i>~4~-citrato-trizinc(II)]
;
loop_
    _publ_author_name
    _publ_author_address
    'Jian Wu'
;
College of Chemistry and Ecological Engineering
Gunagxi University for Nationalities
Nanning 530006
GuangXi
People's Republic of China
;
