# Supplementary material for: Poly[diaqua­di-μ 4-citrato-trizinc(II)]
Source: Acta Crystallogr Sect E Struct Rep Online. 2008 Mar 29;64(Pt 4):m583–4. doi: 10.1107/S1600536808007642 (PMC2960923; doi:10.1107/S1600536808007642)
Supplement: Supplementary file 2 [file e-64-0m583-Isup2.hkl]

# 
# h,k,l, Fc-squared, Fo-squared, sigma(Fo-squared) and status flag 
# 
data_I
_shelx_title ' A in P2(1)/c' 
_shelx_refln_list_code          4 
_shelx_F_calc_maximum      198.87 
_exptl_crystal_F_000       608.00 
_reflns_d_resolution_high  0.8255 
 
loop_ 
 _symmetry_equiv_pos_as_xyz 
 'x, y, z' 
 '-x, y+1/2, -z+1/2' 
 '-x, -y, -z' 
 'x, -y-1/2, z-1/2' 
 
_cell_length_a     6.1073 
_cell_length_b    15.3132 
_cell_length_c     9.7858 
_cell_angle_alpha  90.000 
_cell_angle_beta  102.791 
_cell_angle_gamma  90.000 
 
_shelx_F_squared_multiplier     1.000 
 
loop_ 
 _refln_index_h 
 _refln_index_k 
 _refln_index_l 
 _refln_F_squared_calc 
 _refln_F_squared_meas 
 _refln_F_squared_sigma 
 _refln_observed_status 
   1   0   0      242.79        0.09      0.52 o 
   2   0   0      768.55     1506.15     35.02 o 
   3   0   0     7463.87     8176.09    135.82 o 
   4   0   0     4586.69     3904.04     63.33 o 
   5   0   0     3797.27     3625.99     87.13 o 
   6   0   0      171.82      179.40     11.25 o 
   7   0   0        1.55       22.99      5.48 o 
   1   1   0      381.70      980.50     22.16 o 
   2   1   0      121.95      102.34      2.90 o 
   3   1   0     2902.43     2904.33     33.29 o 
   4   1   0     1312.65     1001.58     13.61 o 
   5   1   0       95.25      106.90      5.61 o 
   6   1   0      460.75      475.42     13.90 o 
   7   1   0      313.91      322.48     12.96 o 
   0   2   0    10245.44    10900.41    307.84 o 
   1   2   0      446.89      597.65     15.08 o 
   2   2   0      104.75      505.04     15.60 o 
   3   2   0     5102.88     5057.30    105.64 o 
   4   2   0        5.42        3.04      1.09 o 
   5   2   0     1587.48     1457.11     23.07 o 
   6   2   0      367.38      357.47     15.60 o 
   7   2   0       80.54       89.70     11.98 o 
   1   3   0       86.68      839.60     19.29 o 
   2   3   0      928.45     2495.09     32.92 o 
   3   3   0     6329.86     6605.51    269.11 o 
   4   3   0      338.28      315.24      7.29 o 
   5   3   0      133.91      134.14      4.88 o 
   6   3   0     1762.71     1950.79     30.68 o 
   7   3   0     1036.03     1132.67     57.14 o 
   0   4   0     5565.86     4305.03     56.60 o 
   1   4   0    12530.98    14010.87    592.70 o 
   2   4   0     1192.60     1328.97     36.03 o 
   3   4   0       63.15       43.62      1.94 o 
   4   4   0     7712.21     7217.00    115.08 o 
   5   4   0       22.71       30.07      2.57 o 
   6   4   0     1297.30     1359.22     23.38 o 
   7   4   0      561.40      600.29     17.80 o 
   1   5   0      509.99      210.32      4.62 o 
   2   5   0      111.46       70.39      2.06 o 
   3   5   0      125.09      130.22      5.27 o 
   4   5   0      265.72      223.35      7.81 o 
   5   5   0        3.91        5.94      2.69 o 
   6   5   0        9.03        7.40      1.87 o 
   0   6   0     1501.98     1728.09     25.07 o 
   1   6   0    14116.61    14643.38    260.95 o 
   2   6   0     6374.00     5111.54    176.14 o 
   3   6   0      306.13      236.36      9.00 o 
   4   6   0     4894.60     4899.42    155.49 o 
   5   6   0      474.42      465.16     20.25 o 
   6   6   0      414.91      345.52      9.74 o 
   1   7   0     3553.47     3701.94     35.39 o 
   2   7   0     5505.06     5758.96    270.55 o 
   3   7   0     1799.69     1820.37    114.10 o 
   4   7   0       80.41       99.13     18.68 o 
   5   7   0      624.52      599.69     20.84 o 
   6   7   0     1678.30     1845.03     47.18 o 
   0   8   0      120.01      401.56      8.49 o 
   1   8   0     4107.75     3506.45     43.48 o 
   2   8   0     3253.92     2930.01    120.95 o 
   3   8   0      991.05      950.22     49.26 o 
   4   8   0      217.14      207.53      8.39 o 
   5   8   0      691.63      637.20     17.47 o 
   6   8   0       10.98        5.80      4.36 o 
   1   9   0      875.57      958.04     15.22 o 
   2   9   0     2233.86     2328.52     34.41 o 
   3   9   0     1306.49     1265.55     65.91 o 
   4   9   0     1714.08     1606.59     50.24 o 
   5   9   0      400.19      414.48     13.73 o 
   6   9   0      511.79      507.13     13.17 o 
   0  10   0    13288.37    13780.46    177.92 o 
   1  10   0      148.77      183.27      3.99 o 
   2  10   0     1516.02     1506.74     24.42 o 
   3  10   0     2947.64     2991.14     53.99 o 
   4  10   0      150.76      139.69     11.31 o 
   5  10   0     2697.54     2539.85    107.10 o 
   6  10   0       40.67       43.69      5.18 o 
   1  11   0     1631.92     1518.43     17.28 o 
   2  11   0      545.84      553.22     12.07 o 
   3  11   0      528.92      530.00     12.13 o 
   4  11   0       10.98        9.21      3.10 o 
   5  11   0      139.25      140.37      8.08 o 
   0  12   0     3545.06     3955.29     55.51 o 
   1  12   0       15.22       22.10      3.05 o 
   2  12   0      478.09      512.48     15.42 o 
   3  12   0     1581.08     1508.06     32.21 o 
   4  12   0       14.34       19.70      5.29 o 
   5  12   0      930.14      837.10     22.97 o 
   1  13   0     2537.42     2540.50     33.46 o 
   2  13   0     2039.88     2099.21     67.22 o 
   3  13   0     2643.86     2647.30     50.69 o 
   4  13   0      121.68      117.67      7.37 o 
   5  13   0      295.05      324.34     13.31 o 
   0  14   0       38.21       33.19      3.57 o 
   1  14   0     3013.37     3112.94     45.86 o 
   2  14   0      381.20      371.30     37.89 o 
   3  14   0       18.58       16.21      3.42 o 
   4  14   0     1187.02     1043.51     27.70 o 
   1  15   0      371.12      457.18     21.65 o 
   2  15   0       11.45        2.56      2.17 o 
   3  15   0       45.42       37.08      4.79 o 
   4  15   0       20.32       25.40      4.40 o 
   0  16   0      344.70      290.10     15.28 o 
   1  16   0     2216.58     2150.26     34.51 o 
   2  16   0      382.52      391.87     13.88 o 
   3  16   0       11.97       20.68      4.01 o 
   1  17   0      449.93      449.77     11.84 o 
   2  17   0     1142.64     1203.15     28.73 o 
   0  18   0       57.49       53.36      7.14 o 
   1  18   0      313.87      299.94     26.44 o 
  -7   1   1     1694.81     1701.29     39.04 o 
  -6   1   1       55.05       49.31      4.19 o 
  -5   1   1     1217.29     1326.50     17.91 o 
  -4   1   1     4915.85     4955.68     55.90 o 
  -3   1   1      586.89      736.34      9.91 o 
  -2   1   1    17223.61    18782.17    454.22 o 
  -1   1   1      494.95       46.27      1.22 o 
   0   1   1      378.48      446.21      6.42 o 
   1   1   1    21981.49    21503.09   1730.11 o 
   2   1   1      352.96       45.82      3.35 o 
   3   1   1     9657.72     9520.71    104.08 o 
   4   1   1      984.58     1049.57     14.32 o 
   5   1   1      344.86      348.68     10.69 o 
   6   1   1     2351.69     2311.28     43.98 o 
   7   1   1       24.56       41.51      4.92 o 
  -7   2   1       65.12       89.13      6.09 o 
  -6   2   1      748.64      772.66     18.07 o 
  -5   2   1     5067.03     5057.47     67.54 o 
  -4   2   1      677.03      855.76     19.08 o 
  -3   2   1      274.54      271.88      6.91 o 
  -2   2   1     1113.35     1564.00     43.86 o 
  -1   2   1    39549.28    37317.68   2564.16 o 
   0   2   1     2618.39     5421.17     60.12 o 
   1   2   1     3756.63     3300.18     52.30 o 
   2   2   1      439.66      594.85     17.69 o 
   3   2   1     4434.93     4615.68     80.50 o 
   4   2   1     4494.27     4544.95     60.50 o 
   5   2   1      340.97      300.53     11.34 o 
   6   2   1        9.42       14.10      3.00 o 
   7   2   1      473.37      447.84     15.26 o 
  -7   3   1       95.99      156.03      8.13 o 
  -6   3   1      786.05      840.09     16.20 o 
  -5   3   1      911.42      847.30     15.11 o 
  -4   3   1      196.21      192.59      4.22 o 
  -3   3   1     1606.08     1979.15     27.13 o 
  -2   3   1       63.82        3.52      0.81 o 
  -1   3   1     8887.52     8620.45    132.58 o 
   0   3   1     2370.29     3374.18     46.34 o 
   1   3   1     7553.82     5353.85    290.74 o 
   2   3   1     4310.21     5060.95    112.37 o 
   3   3   1      228.82      339.98     10.36 o 
   4   3   1      904.71      867.34     18.47 o 
   5   3   1      911.21      920.83     16.75 o 
   6   3   1      192.09      200.00      8.76 o 
  -7   4   1        1.81        1.36      1.98 o 
  -6   4   1      707.63      838.51     16.30 o 
  -5   4   1      282.32      304.44      7.74 o 
  -4   4   1      798.79      795.26     13.70 o 
  -3   4   1      747.26      603.72     10.07 o 
  -2   4   1     1470.00     1574.96     38.93 o 
  -1   4   1       23.16      519.87     11.42 o 
   0   4   1     4256.81     4787.70     55.60 o 
   1   4   1      391.24      505.92     10.69 o 
   2   4   1      215.89      286.09     10.00 o 
   3   4   1     3988.09     3745.32    225.31 o 
   4   4   1     2776.74     2666.31     85.51 o 
   5   4   1      226.30      217.63      6.78 o 
   6   4   1        0.01        0.63      1.58 o 
  -7   5   1      370.28      358.52     30.61 o 
  -6   5   1     2840.25     2829.59     41.97 o 
  -5   5   1      227.44      154.19      5.39 o 
  -4   5   1       76.72       78.95      5.49 o 
  -3   5   1     9304.51    10316.90    229.84 o 
  -2   5   1     2836.17     2720.25    145.77 o 
  -1   5   1       80.62      313.24     10.25 o 
   0   5   1    10614.21    11299.70    121.19 o 
   1   5   1      328.61      713.12      9.54 o 
   2   5   1    15156.81    16037.63   1443.05 o 
   3   5   1      106.60       64.08      3.74 o 
   4   5   1      958.80      903.45     19.83 o 
   5   5   1     3984.07     3814.07     53.63 o 
   6   5   1      429.30      474.86     22.17 o 
  -6   6   1       87.36       73.95      7.47 o 
  -5   6   1      737.15      705.37     13.94 o 
  -4   6   1      185.54      200.62     12.13 o 
  -3   6   1      370.69      250.28      5.56 o 
  -2   6   1      130.44      188.43      6.70 o 
  -1   6   1     2500.70     2455.37     32.53 o 
   0   6   1     1217.84     1426.58     14.88 o 
   1   6   1     2284.29     1844.72     21.98 o 
   2   6   1     1597.34     1233.23     23.76 o 
   3   6   1     3549.48     2909.30    140.95 o 
   4   6   1      673.15      679.56     19.09 o 
   5   6   1      660.90      640.17     16.81 o 
   6   6   1       56.72       77.38      6.26 o 
  -6   7   1     1356.89     1482.54     48.09 o 
  -5   7   1     1264.60     1173.71     25.68 o 
  -4   7   1       22.17       32.43      5.52 o 
  -3   7   1     3197.91     3249.64     55.69 o 
  -2   7   1        1.07        2.84      0.84 o 
  -1   7   1     6437.33     5894.63     54.88 o 
   0   7   1    11289.32    10088.04    138.80 o 
   1   7   1      717.06      568.76      8.76 o 
   2   7   1     4855.37     5117.02     83.41 o 
   3   7   1       15.17       26.89      2.90 o 
   4   7   1      335.25      352.46     19.03 o 
   5   7   1     1581.88     1399.71     29.64 o 
   6   7   1       75.12      108.47      5.51 o 
  -6   8   1      734.13      768.60     16.44 o 
  -5   8   1     1747.20     1741.85     35.42 o 
  -4   8   1     1314.96     1246.65     26.50 o 
  -3   8   1      606.02      428.49     31.18 o 
  -2   8   1       75.34      145.10      4.24 o 
  -1   8   1     8940.27     8712.00     80.33 o 
   0   8   1     7616.82     7837.88     85.63 o 
   1   8   1     1022.33     1035.90     12.96 o 
   2   8   1      328.49      372.42     10.61 o 
   3   8   1     2702.05     2991.33     97.97 o 
   4   8   1     3778.20     3610.89     63.50 o 
   5   8   1      485.65      363.49     13.04 o 
   6   8   1       83.48      129.48      6.22 o 
  -6   9   1       18.35       24.92      4.07 o 
  -5   9   1      262.55      315.15     11.67 o 
  -4   9   1     2043.45     1885.14     76.60 o 
  -3   9   1      258.57      225.29     15.41 o 
  -2   9   1     5605.23     5760.30    109.78 o 
  -1   9   1     2097.46     1772.04     19.00 o 
   0   9   1        7.66       23.79      2.27 o 
   1   9   1     7125.47     7512.62     76.19 o 
   2   9   1       72.45       44.61      2.91 o 
   3   9   1     2824.67     2781.85     50.02 o 
   4   9   1      803.88      753.63     19.26 o 
   5   9   1       82.27       78.88     11.67 o 
   6   9   1     1174.77     1058.71     27.19 o 
  -6  10   1       84.16      100.92      7.20 o 
  -5  10   1       47.04       45.14      5.34 o 
  -4  10   1      252.31      222.08      9.37 o 
  -3  10   1        2.24        1.39      1.48 o 
  -2  10   1       13.30       26.52      4.69 o 
  -1  10   1      959.97      935.91     11.67 o 
   0  10   1      219.76      231.57      4.57 o 
   1  10   1        2.50        3.69      0.92 o 
   2  10   1      220.08      153.24      5.47 o 
   3  10   1      506.01      465.28     17.10 o 
   4  10   1       34.53       44.62      4.42 o 
   5  10   1        7.14        4.75      2.01 o 
  -5  11   1      132.10      113.59      7.29 o 
  -4  11   1     2724.80     2412.17     46.82 o 
  -3  11   1      918.56      988.87     33.50 o 
  -2  11   1     6417.58     6364.23     87.03 o 
  -1  11   1      256.94      224.82      4.66 o 
   0  11   1        5.60        7.48      1.08 o 
   1  11   1     3942.04     4325.30     52.34 o 
   2  11   1      693.18      650.38     13.59 o 
   3  11   1     3752.07     3572.12     67.18 o 
   4  11   1     1163.01     1061.19     25.27 o 
   5  11   1       43.70       39.10     10.13 o 
  -5  12   1      877.72      749.93     23.69 o 
  -4  12   1     1154.62     1150.23     27.43 o 
  -3  12   1      116.58      101.28      6.51 o 
  -2  12   1      582.13      617.44     13.86 o 
  -1  12   1     1250.47     1363.32     17.64 o 
   0  12   1     4356.75     4429.71     47.57 o 
   1  12   1      568.11      576.88     11.06 o 
   2  12   1      154.43      171.56      6.34 o 
   3  12   1      318.24      342.72      9.67 o 
   4  12   1     1568.27     1547.70     33.77 o 
   5  12   1      174.38      105.36      7.15 o 
  -5  13   1      313.80      340.69     13.78 o 
  -4  13   1      325.09      313.88     12.55 o 
  -3  13   1      922.87      827.14     21.65 o 
  -2  13   1      240.23      255.48      8.37 o 
  -1  13   1     1061.28     1120.88     17.52 o 
   0  13   1      491.88      538.02      9.25 o 
   1  13   1      154.45      179.67      5.86 o 
   2  13   1     1179.02     1146.48     21.28 o 
   3  13   1      833.08      786.59     16.77 o 
   4  13   1      262.87      240.63     20.43 o 
  -4  14   1      534.72      510.82     19.48 o 
  -3  14   1       80.01       76.84      7.85 o 
  -2  14   1      137.74      132.68      6.05 o 
  -1  14   1     1110.93     1082.48     21.63 o 
   0  14   1     3169.80     3306.87     41.87 o 
   1  14   1       27.74       37.75      3.31 o 
   2  14   1       51.93       58.38      5.16 o 
   3  14   1     1434.19     1539.03     33.86 o 
   4  14   1     1186.65     1216.93     29.43 o 
  -4  15   1       45.77       46.29      5.54 o 
  -3  15   1     3405.75     3480.99     65.35 o 
  -2  15   1      366.69      392.46     22.38 o 
  -1  15   1      947.16     1002.56     16.70 o 
   0  15   1     2775.22     2852.07     42.53 o 
   1  15   1      234.51      216.35      7.50 o 
   2  15   1     4002.60     3922.46     70.54 o 
   3  15   1        1.50        0.71      1.99 o 
   4  15   1       53.70       36.05      4.99 o 
  -3  16   1        0.81        1.90      2.40 o 
  -2  16   1       41.64       50.77      5.22 o 
  -1  16   1       11.97       28.26     10.91 o 
   0  16   1       40.91       30.60      6.83 o 
   1  16   1       33.58       22.41      2.86 o 
   2  16   1       39.00       60.66      5.67 o 
   3  16   1      155.78      178.35      9.63 o 
  -2  17   1        7.09        9.52      2.87 o 
  -1  17   1      721.11      620.15     25.47 o 
   0  17   1     1289.20     1423.21     36.69 o 
   1  17   1        7.70       10.54      2.29 o 
   2  17   1      842.38      668.38     19.65 o 
  -1  18   1     1490.14     1407.64     45.23 o 
   0  18   1      881.25      843.69     31.57 o 
   1  18   1      200.18      225.59      8.28 o 
  -7   0   2       35.65       54.10      6.87 o 
  -6   0   2     6424.27     7025.38    161.33 o 
  -5   0   2      387.10      405.32     10.60 o 
  -4   0   2     6403.61     6664.96    104.85 o 
  -3   0   2     5281.49     5298.49     83.13 o 
  -2   0   2     3874.09     3579.75     56.22 o 
  -1   0   2    13080.38    19917.77    259.28 o 
   0   0   2       41.95      145.53      4.77 o 
   1   0   2     1370.89     1905.89     43.53 o 
   2   0   2     7469.49     7738.80    170.76 o 
   3   0   2     2407.63     2445.76     41.14 o 
   4   0   2     4589.78     4952.50     79.96 o 
   5   0   2      277.91      283.68     13.80 o 
   6   0   2      181.19      290.34     15.51 o 
  -7   1   2      342.11      350.40     12.09 o 
  -6   1   2       96.93       84.37      4.09 o 
  -5   1   2       65.00       78.77      2.94 o 
  -4   1   2      837.94      870.23     12.12 o 
  -3   1   2     2085.46     2227.46     26.00 o 
  -2   1   2    14289.89    11137.01    183.35 o 
  -1   1   2       39.80       52.73      6.62 o 
   0   1   2     2054.41     2278.40     47.25 o 
   1   1   2       29.33      451.43      6.97 o 
   2   1   2     3839.70     3288.89     56.63 o 
   3   1   2        8.46       12.04      2.27 o 
   4   1   2      915.36      833.88     14.57 o 
   5   1   2      415.41      395.33     11.80 o 
   6   1   2      407.96      394.65     13.15 o 
  -7   2   2      144.01      157.23     10.83 o 
  -6   2   2      778.30      780.56     14.88 o 
  -5   2   2       56.71       68.77      3.28 o 
  -4   2   2     4521.72     4244.57     48.35 o 
  -3   2   2     4293.27     3951.52     44.48 o 
  -2   2   2      222.17       70.70      1.81 o 
  -1   2   2     5459.90     7373.56     92.68 o 
   0   2   2      177.33        9.56      3.27 o 
   1   2   2     1852.98     2092.93     34.29 o 
   2   2   2    16432.44    13884.65    770.33 o 
   3   2   2      507.60      468.60      9.79 o 
   4   2   2     2591.89     2707.16     38.35 o 
   5   2   2      379.83      431.29     12.60 o 
   6   2   2      205.25      217.96      9.43 o 
  -7   3   2      987.43      957.54     46.75 o 
  -6   3   2       19.81        8.63      1.86 o 
  -5   3   2      184.35      203.81      5.94 o 
  -4   3   2     1312.84     1410.36     18.07 o 
  -3   3   2     6791.90     7200.58    104.73 o 
  -2   3   2     1071.92     1565.05     21.61 o 
  -1   3   2        4.28        4.23      0.64 o 
   0   3   2     4095.40     5176.15     57.79 o 
   1   3   2     5061.39     6854.87    249.12 o 
   2   3   2    11267.40     9789.01    563.96 o 
   3   3   2      186.10      151.11      8.20 o 
   4   3   2      972.89      934.43     26.73 o 
   5   3   2     1648.51     1623.67     26.07 o 
   6   3   2     1663.81     1788.00     36.51 o 
  -7   4   2      795.17      816.86     28.80 o 
  -6   4   2      151.23      160.89      5.87 o 
  -5   4   2     3192.67     3204.94     44.84 o 
  -4   4   2       78.56       67.41      2.43 o 
  -3   4   2       22.84       50.95      2.46 o 
  -2   4   2     9924.02    10734.78    150.31 o 
  -1   4   2      163.20      301.99     11.04 o 
   0   4   2     3188.44     5600.37    108.94 o 
   1   4   2     1095.36     1314.14     18.18 o 
   2   4   2        4.89        6.81      2.56 o 
   3   4   2    10601.53    10390.05    729.28 o 
   4   4   2        7.56        4.34      2.80 o 
   5   4   2     1227.79     1296.54     22.19 o 
   6   4   2     1184.48     1367.99     30.02 o 
  -7   5   2       40.49       44.93      6.93 o 
  -6   5   2      219.78      232.11      7.36 o 
  -5   5   2      110.85      124.82      4.74 o 
  -4   5   2      179.14      128.34      4.99 o 
  -3   5   2        1.07        2.89      0.94 o 
  -2   5   2      268.64      160.49      4.10 o 
  -1   5   2     1175.97      730.16      8.77 o 
   0   5   2      844.09      462.06      7.24 o 
   1   5   2      236.42      255.45      8.80 o 
   2   5   2       33.25        8.41      7.96 o 
   3   5   2      567.32      443.69     17.53 o 
   4   5   2       33.25       47.67      5.58 o 
   5   5   2      183.67      182.41     11.00 o 
   6   5   2        8.23       11.07      2.77 o 
  -6   6   2       77.48       84.72      5.71 o 
  -5   6   2     5347.65     5354.39     72.10 o 
  -4   6   2        1.74        5.47      1.83 o 
  -3   6   2      174.66      197.08      5.93 o 
  -2   6   2    13196.88    13690.68    151.52 o 
  -1   6   2     2919.25     2874.71     29.24 o 
   0   6   2     5919.00     7178.42     71.79 o 
   1   6   2     1680.25     1814.26     19.85 o 
   2   6   2       31.75       51.93      3.31 o 
   3   6   2    12300.98    12063.79    429.01 o 
   4   6   2       93.62      111.79      5.75 o 
   5   6   2      958.42      849.44     20.73 o 
   6   6   2      560.82      544.26     13.40 o 
  -6   7   2      156.40      149.85      7.80 o 
  -5   7   2       84.78       65.68      3.69 o 
  -4   7   2     1765.62     1633.96     32.15 o 
  -3   7   2     4221.88     4290.74     63.28 o 
  -2   7   2      764.67      927.61     13.41 o 
  -1   7   2        2.03       14.67      1.16 o 
   0   7   2     8703.30     8271.14    149.02 o 
   1   7   2     6724.74     6724.96     83.78 o 
   2   7   2     4675.55     4333.78     71.81 o 
   3   7   2       25.46       28.02      6.19 o 
   4   7   2     1267.24     1066.52     23.55 o 
   5   7   2     1003.17      867.05     21.49 o 
   6   7   2     1224.95     1244.29     23.55 o 
  -6   8   2      466.85      452.24     14.79 o 
  -5   8   2     1090.51     1073.30     24.60 o 
  -4   8   2     1128.62     1084.73     23.79 o 
  -3   8   2     2097.86     2008.66     37.54 o 
  -2   8   2      831.24      864.05     14.52 o 
  -1   8   2     1225.58     1447.44     17.34 o 
   0   8   2      565.12      641.76      8.20 o 
   1   8   2      762.21      990.71     40.51 o 
   2   8   2     1850.02     1906.66     35.28 o 
   3   8   2      317.49      305.13     10.00 o 
   4   8   2     1686.91     1563.77     33.13 o 
   5   8   2      352.59      327.32     11.89 o 
   6   8   2      185.07      181.38      9.34 o 
  -6   9   2       73.17       60.99     10.17 o 
  -5   9   2      205.06      159.70      8.10 o 
  -4   9   2      669.84      624.33     34.17 o 
  -3   9   2     1912.11     1915.27     36.90 o 
  -2   9   2     3461.92     3057.07     37.73 o 
  -1   9   2      471.56      394.26      6.55 o 
   0   9   2      852.63     1042.05     12.25 o 
   1   9   2     3005.19     3069.35     37.89 o 
   2   9   2     1048.87     1008.62     17.89 o 
   3   9   2       18.00       18.05      3.62 o 
   4   9   2     1128.89     1043.25     26.14 o 
   5   9   2      843.67      701.34     19.36 o 
  -6  10   2     2823.63     3016.80    157.15 o 
  -5  10   2      228.32      235.62     20.37 o 
  -4  10   2     2038.79     1791.14     65.90 o 
  -3  10   2     1345.89     1340.08     28.57 o 
  -2  10   2      224.66      284.10      6.64 o 
  -1  10   2     8119.52     8537.60     86.68 o 
   0  10   2        4.48        2.68      0.85 o 
   1  10   2     2414.50     2275.99     29.71 o 
   2  10   2     1106.67     1418.99     23.71 o 
   3  10   2     1305.46     1313.46     52.63 o 
   4  10   2     3916.74     3807.10     67.69 o 
   5  10   2       72.72       78.86     10.81 o 
  -5  11   2        5.19        2.24      2.09 o 
  -4  11   2      624.92      481.55     15.22 o 
  -3  11   2      701.69      677.17     18.22 o 
  -2  11   2      185.68      201.77      7.12 o 
  -1  11   2        6.45       10.13      1.63 o 
   0  11   2      931.73      859.48     12.35 o 
   1  11   2      950.09      946.15     15.24 o 
   2  11   2        3.38        3.30      1.64 o 
   3  11   2        0.96        5.23      1.65 o 
   4  11   2      185.27      198.60     12.37 o 
   5  11   2      336.59      340.07     13.02 o 
  -5  12   2       13.43       34.76     12.79 o 
  -4  12   2      660.14      619.65     35.78 o 
  -3  12   2      606.52      667.25     18.55 o 
  -2  12   2      135.07      117.56      5.52 o 
  -1  12   2     2099.76     2146.93     31.33 o 
   0  12   2      607.71      499.81      8.71 o 
   1  12   2     2393.93     2274.77     30.65 o 
   2  12   2     2605.38     2534.16     39.16 o 
   3  12   2       33.32       20.79      2.74 o 
   4  12   2     1494.04     1566.52     34.00 o 
   5  12   2       90.98       79.89      6.58 o 
  -5  13   2       46.73       29.61      4.72 o 
  -4  13   2     1169.90     1013.49     28.38 o 
  -3  13   2     3397.67     3572.42    134.79 o 
  -2  13   2      820.53     1020.11     20.19 o 
  -1  13   2      151.36      142.53      4.37 o 
   0  13   2     1276.54     1354.94     20.24 o 
   1  13   2     5996.15     6045.65     72.24 o 
   2  13   2      761.14      612.62     14.10 o 
   3  13   2      115.62      156.40      6.60 o 
   4  13   2      375.88      343.54     10.74 o 
  -4  14   2       46.99       62.69      6.07 o 
  -3  14   2      283.40      296.39     12.21 o 
  -2  14   2     1295.70     1388.01     37.04 o 
  -1  14   2        2.16        1.53      1.84 o 
   0  14   2     2413.45     2435.57     73.89 o 
   1  14   2       78.60       66.36      3.73 o 
   2  14   2       47.27       52.50      4.27 o 
   3  14   2     1776.89     1684.42     29.72 o 
   4  14   2       17.14       23.52      4.19 o 
  -4  15   2       77.13       65.99      7.85 o 
  -3  15   2       77.10       90.16     11.80 o 
  -2  15   2      204.82      216.40      8.15 o 
  -1  15   2       46.10       52.61      4.03 o 
   0  15   2       38.69       83.16      5.87 o 
   1  15   2      423.02      461.16     11.61 o 
   2  15   2      314.35      287.14     15.29 o 
   3  15   2        7.38       10.45      3.04 o 
  -3  16   2      238.35      279.77     12.37 o 
  -2  16   2     3271.74     3481.32    104.05 o 
  -1  16   2      319.93      298.14     13.43 o 
   0  16   2     1609.14     1575.70     27.74 o 
   1  16   2      176.81      155.99      6.60 o 
   2  16   2       65.16       57.69      5.57 o 
   3  16   2     2697.85     2801.47     54.93 o 
  -2  17   2      255.48      322.02     10.47 o 
  -1  17   2      159.50      196.41     13.42 o 
   0  17   2      591.64      669.19     27.17 o 
   1  17   2      783.83      747.89     20.63 o 
   2  17   2      447.83      452.71     28.19 o 
  -1  18   2      505.14      653.31     27.34 o 
   0  18   2      257.52      246.56     15.39 o 
  -7   1   3        3.53        3.60      3.60 o 
  -6   1   3      579.27      547.26     11.56 o 
  -5   1   3     2902.56     2978.63     35.74 o 
  -4   1   3        8.45       22.66      1.52 o 
  -3   1   3    19107.38    19018.40    215.82 o 
  -2   1   3      933.98     1085.45     13.35 o 
  -1   1   3     2430.78     1438.21     15.44 o 
   0   1   3     9896.17    13482.08    228.16 o 
   1   1   3    19262.25    13726.11    239.75 o 
   2   1   3     2398.02     2789.52     37.53 o 
   3   1   3     5293.39     5002.59    110.19 o 
   4   1   3      246.48      300.55      7.52 o 
   5   1   3     5522.56     5427.26    117.19 o 
   6   1   3        3.39        0.59      1.88 o 
  -7   2   3      627.04      566.09     22.73 o 
  -6   2   3     1680.90     1730.64     27.17 o 
  -5   2   3     1196.04     1351.78     18.21 o 
  -4   2   3        0.40        3.05      0.81 o 
  -3   2   3     1658.52     1722.75     20.83 o 
  -2   2   3    10785.04    11252.70    177.16 o 
  -1   2   3      117.94      296.28      5.49 o 
   0   2   3       33.46       38.41      1.42 o 
   1   2   3     1322.68     1451.66     29.09 o 
   2   2   3     3865.13     4055.54     53.23 o 
   3   2   3     1552.50     2052.23     52.22 o 
   4   2   3      904.29      975.16     17.03 o 
   5   2   3      181.34      192.49      8.14 o 
   6   2   3      588.24      555.73     16.52 o 
  -7   3   3      801.73      879.12     21.56 o 
  -6   3   3      460.82      427.35     16.51 o 
  -5   3   3       10.62       12.83      1.46 o 
  -4   3   3     1440.17     1612.14     20.35 o 
  -3   3   3       20.45       62.99      2.09 o 
  -2   3   3     1740.81     1861.46     19.95 o 
  -1   3   3     5265.06     5042.83     61.88 o 
   0   3   3     3579.62     2716.25     46.79 o 
   1   3   3     1508.98     2025.33     27.00 o 
   2   3   3     1740.97     1578.32     22.59 o 
   3   3   3     1094.75     1045.22     21.45 o 
   4   3   3     2022.84     2012.55     69.05 o 
   5   3   3       42.86       54.48      4.58 o 
   6   3   3      614.86      677.97     18.77 o 
  -7   4   3      297.70      248.27     10.11 o 
  -6   4   3     1309.60     1307.91     40.92 o 
  -5   4   3      470.30      541.33     11.02 o 
  -4   4   3       40.27       30.74      1.76 o 
  -3   4   3     6905.64     5703.04     76.59 o 
  -2   4   3     5043.91     4886.65    134.43 o 
  -1   4   3      489.23      989.12     15.00 o 
   0   4   3       18.89        7.93      0.73 o 
   1   4   3      606.07      624.47     11.36 o 
   2   4   3      274.70      493.10     11.59 o 
   3   4   3      541.99      719.11     16.40 o 
   4   4   3      626.81      643.79     16.16 o 
   5   4   3      199.12      261.84     11.44 o 
   6   4   3      333.29      318.79     11.99 o 
  -7   5   3      641.18      463.21     14.85 o 
  -6   5   3      416.02      425.18     13.15 o 
  -5   5   3        2.35        4.13      2.41 o 
  -4   5   3     8796.26     8834.66     97.71 o 
  -3   5   3        7.83       27.45      1.78 o 
  -2   5   3     5703.74     5552.40     72.02 o 
  -1   5   3     3417.50     4632.31     47.14 o 
   0   5   3     2922.34     3024.08     35.27 o 
   1   5   3    38832.29    37486.86   2544.36 o 
   2   5   3        8.37        4.61      1.60 o 
   3   5   3      163.10      141.10     13.05 o 
   4   5   3     5732.25     5682.16    248.82 o 
   5   5   3      651.39      595.92     16.69 o 
   6   5   3     1333.85     1238.70     28.26 o 
  -6   6   3       86.30       42.75      7.30 o 
  -5   6   3      933.15      941.97     21.42 o 
  -4   6   3        2.33        3.09      1.55 o 
  -3   6   3     1186.10      935.56     15.38 o 
  -2   6   3     1005.52     1156.40     15.98 o 
  -1   6   3     1916.32     2017.46     22.14 o 
   0   6   3     1594.65     1260.62     15.55 o 
   1   6   3     1869.05     1516.90     19.09 o 
   2   6   3     1064.20     1075.20     21.61 o 
   3   6   3      547.84      586.61     14.62 o 
   4   6   3      134.10      129.78      6.46 o 
   5   6   3        9.12        9.98      2.70 o 
   6   6   3      211.58      200.16     12.66 o 
  -6   7   3      380.15      405.57     13.44 o 
  -5   7   3      556.99      585.48     15.91 o 
  -4   7   3     3101.30     3005.57     53.18 o 
  -3   7   3      352.18      325.84     10.00 o 
  -2   7   3     3469.12     3362.25     40.46 o 
  -1   7   3      716.32     1190.98     16.53 o 
   0   7   3      304.67      192.69      3.92 o 
   1   7   3     2527.38     3118.72     44.58 o 
   2   7   3       34.69       23.82      4.43 o 
   3   7   3       30.42       24.96      2.95 o 
   4   7   3     2787.85     2567.67     47.58 o 
   5   7   3       61.30       66.70      5.27 o 
   6   7   3      875.15      936.13     19.64 o 
  -6   8   3     1137.67     1000.93     32.04 o 
  -5   8   3     2188.78     2151.41     41.82 o 
  -4   8   3       11.73       18.64      3.22 o 
  -3   8   3     2335.52     2300.62     33.36 o 
  -2   8   3     7519.93     7292.48     83.43 o 
  -1   8   3     4446.03     4680.87     55.03 o 
   0   8   3       66.94      113.10      5.33 o 
   1   8   3      438.97      481.28      8.71 o 
   2   8   3     4385.22     4366.22    184.58 o 
   3   8   3     3050.55     2992.63     53.25 o 
   4   8   3      602.70      503.15     19.39 o 
   5   8   3        3.25        1.70      2.23 o 
  -6   9   3      140.13      121.71      7.53 o 
  -5   9   3     2343.01     2411.31     46.61 o 
  -4   9   3        4.50        2.99      1.77 o 
  -3   9   3     3517.62     3481.98     57.56 o 
  -2   9   3      664.24      632.62     10.94 o 
  -1   9   3        1.18        1.65      1.39 o 
   0   9   3     5122.66     5499.90     64.67 o 
   1   9   3        1.48        5.35      1.11 o 
   2   9   3     3323.88     3257.63     47.09 o 
   3   9   3     1090.59     1098.97     24.22 o 
   4   9   3       78.59       86.91     13.09 o 
   5   9   3     1470.81     1326.74     50.95 o 
  -6  10   3       33.61       35.99      4.82 o 
  -5  10   3      123.15      125.01      7.37 o 
  -4  10   3        9.01       17.50      3.21 o 
  -3  10   3      307.35      336.94      9.61 o 
  -2  10   3       10.55       13.35      1.69 o 
  -1  10   3       62.68       60.29      2.50 o 
   0  10   3        3.60        4.70      1.11 o 
   1  10   3      114.28      112.21      4.24 o 
   2  10   3       97.06      107.84      4.82 o 
   3  10   3       15.82       25.64      3.43 o 
   4  10   3       27.03       26.59      4.11 o 
   5  10   3        4.52       13.37      3.21 o 
  -5  11   3     1579.69     1472.70     33.27 o 
  -4  11   3      286.27      292.88     11.50 o 
  -3  11   3     2877.83     2960.18     45.53 o 
  -2  11   3      730.15      744.35     13.05 o 
  -1  11   3      293.79      258.14      6.58 o 
   0  11   3     5710.88     5984.57     72.55 o 
   1  11   3       81.74      101.17      4.06 o 
   2  11   3     1898.65     1848.02     30.03 o 
   3  11   3     1909.31     1916.07     31.60 o 
   4  11   3      171.42      154.53      7.99 o 
   5  11   3     2215.32     2224.64     45.67 o 
  -5  12   3      505.32      488.70     29.07 o 
  -4  12   3      261.90      278.23     24.36 o 
  -3  12   3      483.64      415.26     11.65 o 
  -2  12   3     2174.95     2178.05     35.23 o 
  -1  12   3     1679.12     1674.62     23.91 o 
   0  12   3     1022.01      944.62     15.49 o 
   1  12   3      379.49      394.71     10.30 o 
   2  12   3     3367.52     3331.15     49.62 o 
   3  12   3     1322.89     1306.03     24.08 o 
   4  12   3      437.50      434.32     19.74 o 
  -5  13   3      172.98      164.51      9.62 o 
  -4  13   3      647.12      698.11     20.43 o 
  -3  13   3      501.20      484.81     15.93 o 
  -2  13   3      515.15      546.38     13.39 o 
  -1  13   3      876.07      856.64     14.82 o 
   0  13   3      457.48      471.37     12.02 o 
   1  13   3       47.60       41.94      3.13 o 
   2  13   3      827.49      851.58     17.76 o 
   3  13   3      292.17      263.64      8.92 o 
   4  13   3      382.60      379.27     11.45 o 
  -4  14   3      208.03      257.85     11.95 o 
  -3  14   3     1427.39     1491.65     33.82 o 
  -2  14   3     1448.49     1530.00     28.19 o 
  -1  14   3      797.14      838.34     14.94 o 
   0  14   3      409.52      422.44     15.08 o 
   1  14   3      365.60      370.18     10.83 o 
   2  14   3     1378.59     1505.22     53.11 o 
   3  14   3      582.94      486.99     13.11 o 
  -4  15   3     2574.96     2689.77     54.64 o 
  -3  15   3       20.11        8.02      2.89 o 
  -2  15   3      610.88      630.46     21.52 o 
  -1  15   3     1789.00     1852.52     45.57 o 
   0  15   3      359.30      349.75     10.45 o 
   1  15   3     3552.69     3440.90     52.74 o 
   2  15   3       40.50       51.77      4.39 o 
   3  15   3       28.57       29.88      3.73 o 
  -3  16   3        5.58       18.49     13.28 o 
  -2  16   3      108.42       94.19      5.58 o 
  -1  16   3      177.88      205.12     10.27 o 
   0  16   3       63.78       70.83      8.35 o 
   1  16   3       20.19       15.23      2.79 o 
   2  16   3       60.79       43.95      7.30 o 
  -2  17   3      391.11      369.90     14.34 o 
  -1  17   3      739.83      765.30     49.71 o 
   0  17   3       16.33       13.71      2.64 o 
   1  17   3     1712.01     1716.20     30.99 o 
  -6   0   4      309.82      309.43      9.76 o 
  -5   0   4     3187.40     3047.81     51.72 o 
  -4   0   4      612.28      705.93     14.81 o 
  -3   0   4     1530.12     1448.76     25.53 o 
  -2   0   4    17056.80    19390.17    246.04 o 
  -1   0   4      161.20       69.64      2.19 o 
   0   0   4       30.13       26.87      1.96 o 
   1   0   4    17258.34    17386.40    375.87 o 
   2   0   4     3869.27     3750.55     86.71 o 
   3   0   4     2824.30     2966.67    102.97 o 
   4   0   4      563.19      546.21     19.99 o 
   5   0   4       76.74      106.67      8.71 o 
   6   0   4     2919.14     3156.77     83.31 o 
  -6   1   4      385.20      418.58      9.65 o 
  -5   1   4      364.25      383.04      7.34 o 
  -4   1   4     1400.37     1486.87     19.06 o 
  -3   1   4       48.33       18.22      2.47 o 
  -2   1   4       98.68      113.76      2.55 o 
  -1   1   4     1113.56     1476.72     16.37 o 
   0   1   4     1771.61     2027.82     28.05 o 
   1   1   4     1917.64     1981.77     35.40 o 
   2   1   4       97.23       65.22      2.66 o 
   3   1   4     1157.49     1090.06     18.17 o 
   4   1   4     2592.14     2443.62     48.97 o 
   5   1   4      729.01      818.45     19.96 o 
   6   1   4       84.91      108.89      7.02 o 
  -7   2   4      562.70      508.63     14.86 o 
  -6   2   4       47.00       42.91      3.90 o 
  -5   2   4     1516.63     1482.12     23.03 o 
  -4   2   4     2952.14     2853.30     33.76 o 
  -3   2   4      171.42      204.22     11.83 o 
  -2   2   4     8141.48     8027.05     79.67 o 
  -1   2   4      401.53      522.27      7.75 o 
   0   2   4     4775.46     4036.47     53.59 o 
   1   2   4     5138.98     4861.08     62.30 o 
   2   2   4       90.65      142.12     52.86 o 
   3   2   4      899.60     1000.88     21.07 o 
   4   2   4      169.82      165.37      5.76 o 
   5   2   4       83.42       80.76      5.34 o 
   6   2   4      958.21      991.14     24.62 o 
  -7   3   4       50.27       50.21      4.93 o 
  -6   3   4      452.24      475.31     13.52 o 
  -5   3   4     2664.83     2935.64     55.95 o 
  -4   3   4     3010.83     3272.63     46.40 o 
  -3   3   4       69.56      137.61      3.25 o 
  -2   3   4       24.60       13.48      2.37 o 
  -1   3   4     1950.64     2616.46     27.71 o 
   0   3   4    16394.69    16188.91    271.59 o 
   1   3   4     1798.43     2189.03     29.47 o 
   2   3   4      150.34      124.05      3.68 o 
   3   3   4     1128.25     1312.22     26.19 o 
   4   3   4     3524.92     3673.44     99.25 o 
   5   3   4     1915.44     1975.37    108.22 o 
   6   3   4        5.98       11.51      8.57 o 
  -7   4   4       49.72       53.16      5.04 o 
  -6   4   4     1865.58     1678.16     33.57 o 
  -5   4   4        4.33        3.83      1.22 o 
  -4   4   4      114.88      179.04      6.28 o 
  -3   4   4     7479.46     7772.50     99.80 o 
  -2   4   4      100.89       19.80      1.83 o 
  -1   4   4    12411.32    12284.87    135.88 o 
   0   4   4     5476.33     5167.83     52.09 o 
   1   4   4       79.48       79.81      2.53 o 
   2   4   4     5109.50     5726.96    265.30 o 
   3   4   4        4.44        4.61      1.58 o 
   4   4   4     1212.88     1102.76     30.68 o 
   5   4   4     1415.62     1419.71     39.87 o 
   6   4   4      117.83      102.01      6.83 o 
  -7   5   4        2.72        7.23      2.68 o 
  -6   5   4        3.74        8.31      6.16 o 
  -5   5   4      259.69      278.27      9.54 o 
  -4   5   4      413.41      347.58     10.61 o 
  -3   5   4      428.30      379.35      7.20 o 
  -2   5   4        1.98        0.19      1.08 o 
  -1   5   4       58.55       52.59      2.23 o 
   0   5   4      822.08      411.24      5.99 o 
   1   5   4      568.29      494.89      8.64 o 
   2   5   4        5.83        4.61      1.63 o 
   3   5   4       39.60       28.53      3.42 o 
   4   5   4        0.32        4.46      1.84 o 
   5   5   4       11.99       15.27      5.29 o 
  -6   6   4     2134.17     1907.69     52.82 o 
  -5   6   4        0.75        0.61      1.28 o 
  -4   6   4        1.42        5.22      1.60 o 
  -3   6   4     9653.58     9741.38    109.75 o 
  -2   6   4      765.99      793.50     12.30 o 
  -1   6   4    10150.77     9951.59    123.48 o 
   0   6   4     2307.87     2258.65     29.25 o 
   1   6   4      552.66      484.25      9.03 o 
   2   6   4     6177.65     6281.50    104.60 o 
   3   6   4       54.89       58.57      8.83 o 
   4   6   4     1046.87      984.51     28.14 o 
   5   6   4     1371.12     1169.33     26.98 o 
  -6   7   4      162.57      176.18      8.50 o 
  -5   7   4     1236.35     1264.80     27.50 o 
  -4   7   4     3953.99     3979.13     54.61 o 
  -3   7   4      293.99      379.68      7.68 o 
  -2   7   4        2.40        9.04      1.33 o 
  -1   7   4     2346.71     2680.29     33.27 o 
   0   7   4     7973.09     7567.86     76.24 o 
   1   7   4     2059.61     2099.90     38.07 o 
   2   7   4       31.01       22.03      2.52 o 
   3   7   4     1603.57     1602.12     31.75 o 
   4   7   4     1234.22     1167.39     32.87 o 
   5   7   4      894.56      804.83     21.11 o 
  -6   8   4      169.56      159.14     13.92 o 
  -5   8   4      338.69      265.07     10.34 o 
  -4   8   4     1326.74     1200.29     26.14 o 
  -3   8   4     1456.68     1407.82     29.08 o 
  -2   8   4     2541.16     2518.93     32.14 o 
  -1   8   4      431.94      484.49      8.88 o 
   0   8   4     1717.60     1739.34     20.25 o 
   1   8   4       88.39      167.12      5.31 o 
   2   8   4      355.16      330.61     10.12 o 
   3   8   4      717.44      667.55     30.79 o 
   4   8   4      237.21      206.13      8.83 o 
   5   8   4      117.26      106.13      6.78 o 
  -6   9   4       79.86       69.42      6.08 o 
  -5   9   4      603.36      600.75     17.40 o 
  -4   9   4      572.28      630.87     17.26 o 
  -3   9   4      134.61      143.78      4.68 o 
  -2   9   4        0.50       12.47      1.61 o 
  -1   9   4      619.00      711.36     11.92 o 
   0   9   4     1480.55     1637.52     19.64 o 
   1   9   4     2024.13     1868.54     41.12 o 
   2   9   4       26.29       25.78      6.10 o 
   3   9   4      529.34      537.54     30.38 o 
   4   9   4     1442.38     1574.74     40.15 o 
   5   9   4      691.28      670.20     19.23 o 
  -6  10   4      275.58      282.42     14.35 o 
  -5  10   4      969.83      860.32     22.60 o 
  -4  10   4     1352.40     1180.15     61.43 o 
  -3  10   4      412.05      393.66      8.65 o 
  -2  10   4     8262.34     8464.61     97.54 o 
  -1  10   4        3.16        5.09      1.09 o 
   0  10   4       41.00      106.41     10.16 o 
   1  10   4     6688.13     6653.20    206.04 o 
   2  10   4      805.21      815.51     16.21 o 
   3  10   4     3982.60     3758.96     84.97 o 
   4  10   4      194.43      187.92      8.84 o 
   5  10   4        3.08        1.78      1.96 o 
  -5  11   4      323.86      332.11     13.13 o 
  -4  11   4       56.35       65.20      5.74 o 
  -3  11   4      290.81      316.77     11.12 o 
  -2  11   4       51.66       68.07      3.41 o 
  -1  11   4      824.06      818.87     13.92 o 
   0  11   4       27.68       12.14      3.28 o 
   1  11   4      716.90      730.02     14.96 o 
   2  11   4        2.68       14.55      3.67 o 
   3  11   4      359.26      359.55     12.23 o 
   4  11   4       58.04       42.51      4.70 o 
  -5  12   4      647.55      695.04     20.84 o 
  -4  12   4     1320.33     1370.68     31.76 o 
  -3  12   4        1.57        2.06      1.56 o 
  -2  12   4     2568.75     2632.78     36.72 o 
  -1  12   4      116.69      114.86      4.48 o 
   0  12   4      606.29      562.21     13.47 o 
   1  12   4     3867.76     3693.67     71.18 o 
   2  12   4      185.02      215.28      8.94 o 
   3  12   4     1278.15     1224.64     32.62 o 
   4  12   4       23.34       20.29      3.07 o 
  -5  13   4     1280.33     1425.52     51.95 o 
  -4  13   4      645.17      590.14     18.83 o 
  -3  13   4      496.34      485.68     13.27 o 
  -2  13   4      257.50      282.16      8.94 o 
  -1  13   4      652.00      642.63     12.44 o 
   0  13   4     2671.48     2550.24     40.57 o 
   1  13   4     1487.25     1467.00     26.91 o 
   2  13   4       53.08       70.95      6.19 o 
   3  13   4      482.16      471.65     12.71 o 
  -4  14   4      102.81      128.15      8.52 o 
  -3  14   4     1781.16     1784.67     32.15 o 
  -2  14   4       49.06       52.48     10.43 o 
  -1  14   4     2106.28     2144.33     39.92 o 
   0  14   4      891.58      895.62     19.04 o 
   1  14   4      189.21      274.17     25.44 o 
   2  14   4     2237.99     2111.10     44.95 o 
   3  14   4       17.95       21.60      4.32 o 
  -4  15   4      115.09      155.72      9.53 o 
  -3  15   4      180.49      200.20      8.43 o 
  -2  15   4       75.44       80.74      5.24 o 
  -1  15   4       68.55       83.57      5.13 o 
   0  15   4      397.40      428.41     16.47 o 
   1  15   4      361.94      422.47     12.44 o 
   2  15   4       46.44       47.54      6.27 o 
  -3  16   4     2080.56     2074.40     47.09 o 
  -2  16   4      372.40      463.80     16.18 o 
  -1  16   4     1637.19     1675.57     37.40 o 
   0  16   4      263.80      232.40      8.91 o 
   1  16   4      104.31       97.83      5.89 o 
   2  16   4     2139.76     2032.48     44.86 o 
  -2  17   4       51.39       75.50      6.67 o 
  -1  17   4      500.07      485.83     16.78 o 
   0  17   4      770.82      841.60     20.94 o 
   1  17   4      206.33      168.34      7.85 o 
  -7   1   5      216.56      387.70     17.59 o 
  -6   1   5     1449.71     1332.54     34.62 o 
  -5   1   5      517.69      548.39     15.83 o 
  -4   1   5     4324.22     4206.51     56.35 o 
  -3   1   5      212.38      241.85      4.95 o 
  -2   1   5      476.50      324.44      7.26 o 
  -1   1   5    21493.42    21206.45    386.44 o 
   0   1   5      382.35      433.24      8.90 o 
   1   1   5     4070.55     4081.13     73.02 o 
   2   1   5     4821.46     4669.19     61.55 o 
   3   1   5     1543.04     1465.45     37.28 o 
   4   1   5     3931.34     3904.38     79.81 o 
   5   1   5        7.69        6.49      2.12 o 
  -7   2   5     1004.53     1011.52     33.07 o 
  -6   2   5      475.77      489.29     22.48 o 
  -5   2   5       71.05       89.11      3.91 o 
  -4   2   5     1320.58     1466.03     23.89 o 
  -3   2   5     2182.66     2498.36     34.92 o 
  -2   2   5     2469.23     2735.36     47.33 o 
  -1   2   5      179.37      216.56      3.99 o 
   0   2   5      948.53     1205.33     16.02 o 
   1   2   5     4809.61     4788.12     62.03 o 
   2   2   5     1859.61     2154.32     38.43 o 
   3   2   5     2492.31     2176.46     72.55 o 
   4   2   5       39.52       52.99      7.10 o 
   5   2   5      947.58      875.32     21.47 o 
  -7   3   5      383.65      382.37     17.72 o 
  -6   3   5      147.88      141.63      8.04 o 
  -5   3   5      942.91      891.35     15.97 o 
  -4   3   5      905.65      871.31     15.13 o 
  -3   3   5      487.80      621.55     23.11 o 
  -2   3   5     4381.90     4249.81     79.59 o 
  -1   3   5      657.70      672.34      9.59 o 
   0   3   5     5808.79     5601.84     82.30 o 
   1   3   5     1912.85     1636.43     23.12 o 
   2   3   5     1008.98     1014.97     43.60 o 
   3   3   5     2637.22     2555.73     90.77 o 
   4   3   5       48.57       33.51      4.94 o 
   5   3   5      607.91      615.01     22.98 o 
  -7   4   5      369.19      319.57     16.57 o 
  -6   4   5      295.95      313.15     19.45 o 
  -5   4   5      445.41      469.13     10.32 o 
  -4   4   5      587.21      659.74     12.46 o 
  -3   4   5      154.84      256.53      5.77 o 
  -2   4   5     2150.98     2072.76     26.33 o 
  -1   4   5      921.88      750.47     11.38 o 
   0   4   5     1210.26     1100.50     18.79 o 
   1   4   5      369.89      595.51     11.09 o 
   2   4   5      615.26      762.28     34.58 o 
   3   4   5      466.05      431.49     12.29 o 
   4   4   5       95.85      108.50      6.22 o 
   5   4   5     1053.11     1136.89     75.69 o 
  -6   5   5      147.87      154.39      7.59 o 
  -5   5   5     6670.79     6755.46     89.39 o 
  -4   5   5      145.51      169.67      5.41 o 
  -3   5   5     1766.86     1779.54     23.60 o 
  -2   5   5     6307.45     6525.13     74.92 o 
  -1   5   5     1455.93     1475.49     19.79 o 
   0   5   5     9730.58    10249.80    157.68 o 
   1   5   5     1478.68     1202.47     28.15 o 
   2   5   5       92.49       84.55      9.21 o 
   3   5   5     3852.64     3981.88     83.35 o 
   4   5   5     1478.45     1538.58     32.15 o 
   5   5   5      951.76      897.90     31.10 o 
  -6   6   5      287.67      344.18     27.19 o 
  -5   6   5       10.05        6.96      2.32 o 
  -4   6   5        1.80        2.36      1.07 o 
  -3   6   5     2215.51     2012.12     26.56 o 
  -2   6   5      977.21      949.15     14.38 o 
  -1   6   5     1911.82     1426.01     19.50 o 
   0   6   5      296.32      336.71      9.26 o 
   1   6   5     2617.47     2393.62     72.35 o 
   2   6   5      170.69      230.38      7.71 o 
   3   6   5      348.14      312.76     10.36 o 
   4   6   5      420.76      517.10     15.25 o 
   5   6   5      333.22      341.23     12.70 o 
  -6   7   5       52.74       52.11      5.03 o 
  -5   7   5      903.79      861.57     21.23 o 
  -4   7   5      175.59      180.63      5.90 o 
  -3   7   5     1210.47     1127.32     17.49 o 
  -2   7   5     3210.33     3159.99     39.17 o 
  -1   7   5       31.18       34.76      2.97 o 
   0   7   5     6485.70     6336.64     73.03 o 
   1   7   5      534.82      500.37     13.33 o 
   2   7   5      286.58      284.88     13.35 o 
   3   7   5     2640.13     2504.09     46.17 o 
   4   7   5       13.96       18.42      3.17 o 
   5   7   5      562.37      551.26     16.94 o 
  -6   8   5      393.03      288.90     13.38 o 
  -5   8   5       20.06       21.22      3.57 o 
  -4   8   5      716.62      658.19     13.41 o 
  -3   8   5     3409.79     3403.60     42.59 o 
  -2   8   5     2624.67     2702.18     34.51 o 
  -1   8   5       89.02      126.39      4.14 o 
   0   8   5      916.71      903.20     14.00 o 
   1   8   5     5026.44     5069.93    148.45 o 
   2   8   5     3511.55     3208.08     55.98 o 
   3   8   5      293.88      233.32     13.33 o 
   4   8   5      250.18      246.24     10.00 o 
   5   8   5     1147.28     1136.48     27.52 o 
  -6   9   5     1667.71     1794.20     38.69 o 
  -5   9   5       63.48      105.14     20.62 o 
  -4   9   5     1383.27     1369.53     29.83 o 
  -3   9   5      438.39      434.14      9.17 o 
  -2   9   5        4.78       10.58      1.64 o 
  -1   9   5     2947.36     3122.14     39.16 o 
   0   9   5       81.39       57.10      3.73 o 
   1   9   5     1724.28     1668.19     34.57 o 
   2   9   5     1149.09     1125.48     24.55 o 
   3   9   5       18.71       17.36      2.96 o 
   4   9   5     2152.03     2020.70     40.68 o 
  -5  10   5       39.41       39.14      4.80 o 
  -4  10   5      213.62      227.48     10.03 o 
  -3  10   5        8.37       10.16      1.70 o 
  -2  10   5       10.60       26.27      2.88 o 
  -1  10   5      139.68      109.26      9.42 o 
   0  10   5      765.13      699.25     15.11 o 
   1  10   5        2.53        3.23      1.90 o 
   2  10   5       60.58       57.79      5.34 o 
   3  10   5      215.05      232.56      9.47 o 
   4  10   5        0.16        8.10      8.41 o 
  -5  11   5      146.16      168.46     10.01 o 
  -4  11   5     1961.24     1913.22     40.17 o 
  -3  11   5      665.87      777.13     19.36 o 
  -2  11   5       76.96       72.88      3.67 o 
  -1  11   5     7514.63     7811.45     91.03 o 
   0  11   5      279.15      254.60     11.34 o 
   1  11   5     1075.18     1069.54     26.09 o 
   2  11   5      750.25      699.93     20.19 o 
   3  11   5      164.89      163.27      6.77 o 
   4  11   5     3038.56     3356.96     52.12 o 
  -5  12   5        1.57        9.30      4.37 o 
  -4  12   5      784.77      849.42     33.86 o 
  -3  12   5     1098.67      981.63     20.59 o 
  -2  12   5     2230.30     2349.33     38.67 o 
  -1  12   5       32.72       22.90      2.36 o 
   0  12   5      944.45      980.83     20.02 o 
   1  12   5     2101.03     2069.17     47.96 o 
   2  12   5     2410.31     2480.62     50.58 o 
   3  12   5       44.97       27.04      4.55 o 
  -4  13   5      240.34      251.86     16.99 o 
  -3  13   5      621.52      622.55     34.86 o 
  -2  13   5      891.13      903.89     16.12 o 
  -1  13   5      998.00      948.50     19.52 o 
   0  13   5     1127.88     1130.55     22.45 o 
   1  13   5      228.82      239.35     11.12 o 
   2  13   5      283.29      285.48     12.51 o 
   3  13   5      329.40      339.18     14.05 o 
  -4  14   5      520.32      407.43     46.68 o 
  -3  14   5      624.88      619.36     22.52 o 
  -2  14   5     1337.34     1404.07     26.18 o 
  -1  14   5      240.15      307.65     10.01 o 
   0  14   5      629.42      668.07     16.18 o 
   1  14   5      724.62      724.34     21.77 o 
   2  14   5     1410.87     1528.13     48.50 o 
  -3  15   5      231.40      130.83     50.58 o 
  -2  15   5     1089.53     1005.42     26.40 o 
  -1  15   5      397.37      454.57     14.70 o 
   0  15   5     2181.02     1998.53     39.75 o 
   1  15   5       73.27       92.63      7.66 o 
   2  15   5       94.61      104.41     10.67 o 
  -2  16   5        8.64        6.07      2.91 o 
  -1  16   5       53.72       67.86      5.16 o 
   0  16   5      233.81      283.13     10.81 o 
   1  16   5       74.99       52.54      6.25 o 
  -7   0   6       18.83        9.58      3.59 o 
  -6   0   6      765.74      706.65     24.81 o 
  -5   0   6     1857.99     2009.49     52.75 o 
  -4   0   6      711.74      831.87     25.74 o 
  -3   0   6     6341.92     6890.79    155.19 o 
  -2   0   6      483.73      367.51      9.51 o 
  -1   0   6      882.64      748.68     16.36 o 
   0   0   6     6024.38     6736.55    109.33 o 
   1   0   6      893.57     1025.81     28.17 o 
   2   0   6    20194.61    17955.90    391.36 o 
   3   0   6     1099.26     1130.77     32.53 o 
   4   0   6       26.88       23.81      4.52 o 
   5   0   6     2715.11     2899.45     76.40 o 
  -7   1   6       79.57      103.65      8.83 o 
  -6   1   6      236.29      163.52      7.28 o 
  -5   1   6      739.08      721.96     40.46 o 
  -4   1   6      139.30      149.19      6.12 o 
  -3   1   6      527.32      479.66     11.90 o 
  -2   1   6     3311.10     2942.15     32.84 o 
  -1   1   6     3165.05     2982.55     36.37 o 
   0   1   6      117.99      215.28      5.61 o 
   1   1   6        4.95        9.87      5.94 o 
   2   1   6     1894.06     1798.25     28.22 o 
   3   1   6      244.65      293.89     77.45 o 
   4   1   6      180.87      184.07      8.21 o 
   5   1   6       11.04       15.75      3.18 o 
  -7   2   6       44.62       43.47      6.33 o 
  -6   2   6      561.86      575.39     15.29 o 
  -5   2   6      743.55      726.41     17.14 o 
  -4   2   6      274.15      264.07      8.47 o 
  -3   2   6     2266.29     2209.61     37.32 o 
  -2   2   6       19.45       57.82      2.22 o 
  -1   2   6      304.58      373.35      6.06 o 
   0   2   6     2733.43     2944.33     36.36 o 
   1   2   6      413.26      327.51      6.86 o 
   2   2   6     2828.97     2722.23     38.55 o 
   3   2   6      865.36      921.69     20.71 o 
   4   2   6        3.92        8.20      2.20 o 
   5   2   6      828.10      854.70     21.62 o 
  -6   3   6     1576.91     1480.42     30.00 o 
  -5   3   6     1465.70     1436.85     57.13 o 
  -4   3   6      303.66      340.53     10.15 o 
  -3   3   6      264.43      285.16      6.36 o 
  -2   3   6     4217.21     4045.50     47.73 o 
  -1   3   6     7751.57     7317.46     74.44 o 
   0   3   6       20.46      110.87      2.69 o 
   1   3   6      391.42      305.70      5.92 o 
   2   3   6     1479.20     1487.20     54.59 o 
   3   3   6     3334.30     3401.03    192.12 o 
   4   3   6      852.86      863.11     28.49 o 
   5   3   6       13.07       14.79      3.06 o 
  -6   4   6      162.47      192.68     11.67 o 
  -5   4   6       48.53       46.38      4.08 o 
  -4   4   6     4658.58     4682.53     63.54 o 
  -3   4   6        1.38        4.08      1.13 o 
  -2   4   6     5766.47     5552.46     64.82 o 
  -1   4   6     2443.65     2619.96     32.45 o 
   0   4   6        0.42        6.82      1.27 o 
   1   4   6     5349.04     5908.20     70.05 o 
   2   4   6      449.01      369.15     10.22 o 
   3   4   6      815.79      769.05     42.84 o 
   4   4   6     1754.70     1851.86     39.81 o 
   5   4   6      188.46      205.66     26.85 o 
  -6   5   6       78.94       91.68      8.35 o 
  -5   5   6       53.97       76.64      9.59 o 
  -4   5   6        0.09       12.78      9.13 o 
  -3   5   6        6.15       15.73      5.86 o 
  -2   5   6        4.26       51.38     29.82 o 
  -1   5   6       76.89       77.14      3.04 o 
   0   5   6        1.89        5.08      1.21 o 
   1   5   6       70.39       72.66      3.25 o 
   2   5   6       19.10       32.97     17.74 o 
   3   5   6       38.52       38.56      5.80 o 
   4   5   6       22.96       21.39      3.41 o 
   5   5   6       13.47       18.63      4.82 o 
  -6   6   6      286.28      336.50     12.34 o 
  -5   6   6       62.54       64.03      4.87 o 
  -4   6   6     3070.75     3010.75     43.51 o 
  -3   6   6      493.57      518.23      9.87 o 
  -2   6   6     1616.60     1810.59     28.16 o 
  -1   6   6     1825.84     1830.40     24.40 o 
   0   6   6        5.83       14.79      4.34 o 
   1   6   6     8015.48     8010.90    223.24 o 
   2   6   6       10.51       17.98      6.98 o 
   3   6   6      644.04      638.77     16.62 o 
   4   6   6     2841.32     3149.87     83.21 o 
  -6   7   6      573.69      582.15     17.48 o 
  -5   7   6      890.67      778.56     20.21 o 
  -4   7   6      902.93      958.71     17.68 o 
  -3   7   6      127.47      120.44      4.32 o 
  -2   7   6     2428.82     2305.36     30.17 o 
  -1   7   6     2634.99     2664.00     33.91 o 
   0   7   6      994.10      983.88     15.01 o 
   1   7   6       98.40      107.44     10.99 o 
   2   7   6     1742.96     1743.76     33.21 o 
   3   7   6     2664.20     2411.40     45.22 o 
   4   7   6      862.59      908.77     22.62 o 
  -6   8   6      552.49      633.27     25.01 o 
  -5   8   6      369.72      308.56     40.25 o 
  -4   8   6       25.39       13.77      2.12 o 
  -3   8   6      445.35      447.15      9.95 o 
  -2   8   6      110.69      139.78      9.91 o 
  -1   8   6      389.43      405.69      8.46 o 
   0   8   6     2283.89     2116.37     36.11 o 
   1   8   6     1082.03      965.54     50.59 o 
   2   8   6      580.90      546.56     16.50 o 
   3   8   6      751.44      790.00     19.68 o 
   4   8   6      236.05      232.55     18.45 o 
  -5   9   6     1006.86      934.95     24.43 o 
  -4   9   6      357.41      369.53      9.88 o 
  -3   9   6       50.40       49.29      3.07 o 
  -2   9   6     3696.49     3695.43     46.17 o 
  -1   9   6     2134.77     2112.93     28.53 o 
   0   9   6     1107.25     1068.33     20.15 o 
   1   9   6       30.47       51.87      6.39 o 
   2   9   6      843.52      758.70     20.78 o 
   3   9   6      778.00      786.65     31.56 o 
   4   9   6      375.89      286.17     11.30 o 
  -5  10   6     1645.74     1805.03     55.32 o 
  -4  10   6      155.61      161.79     15.76 o 
  -3  10   6     4013.47     4123.31     51.59 o 
  -2  10   6      367.44      352.58      8.33 o 
  -1  10   6      404.96      432.27      9.26 o 
   0  10   6     4367.75     4355.19     78.80 o 
   1  10   6      640.24      589.23     31.37 o 
   2  10   6     2809.42     2673.07    135.55 o 
   3  10   6      224.00      181.76     12.81 o 
   4  10   6       57.64       62.58      9.25 o 
  -5  11   6      146.29      165.41      9.54 o 
  -4  11   6      109.25      129.26      7.91 o 
  -3  11   6      111.66      139.56      5.28 o 
  -2  11   6      137.22      105.86      4.97 o 
  -1  11   6      541.65      559.27     13.50 o 
   0  11   6      154.33      181.43     11.35 o 
   1  11   6       72.27       69.65      6.06 o 
   2  11   6      259.63      250.55     16.85 o 
   3  11   6      231.80      180.21     15.58 o 
  -4  12   6       22.93       37.86      5.23 o 
  -3  12   6     1091.20     1017.89     17.60 o 
  -2  12   6       44.59       41.77      7.88 o 
  -1  12   6      133.51      117.52      5.93 o 
   0  12   6     1192.52     1143.30     28.99 o 
   1  12   6       10.69       13.82      3.46 o 
   2  12   6     1455.97     1434.16     50.22 o 
   3  12   6       90.16       59.50      6.22 o 
  -4  13   6      353.87      392.87     19.82 o 
  -3  13   6       41.64       32.73      3.87 o 
  -2  13   6     1817.32     2019.05     29.43 o 
  -1  13   6     3181.55     3404.07     52.35 o 
   0  13   6      351.02      315.54     10.44 o 
   1  13   6        1.53        4.50      3.07 o 
   2  13   6      613.77      494.80     17.75 o 
  -3  14   6        7.22       10.82      3.25 o 
  -2  14   6      974.31     1000.49     21.05 o 
  -1  14   6      832.00      847.12     18.98 o 
   0  14   6        0.03        0.21      1.59 o 
   1  14   6     2111.77     2136.56     69.80 o 
   2  14   6       24.86       34.31      7.58 o 
  -2  15   6      117.50      119.60     14.35 o 
  -1  15   6       90.71       70.64      5.31 o 
   0  15   6        5.02        2.43      1.94 o 
   1  15   6        0.07        4.92      6.80 o 
  -6   1   7       37.28       23.93      3.23 o 
  -5   1   7     2289.91     2308.19     42.62 o 
  -4   1   7      254.80      258.47      8.82 o 
  -3   1   7       60.68       59.75      3.07 o 
  -2   1   7     9025.61     9149.79    104.04 o 
  -1   1   7      313.87      318.25      6.77 o 
   0   1   7     1862.44     1770.56     23.61 o 
   1   1   7     3963.61     3831.35     63.53 o 
   2   1   7      411.80      424.81     11.33 o 
   3   1   7     3698.85     3687.69     88.85 o 
   4   1   7      362.36      515.29     14.61 o 
  -6   2   7       42.38       57.24      4.63 o 
  -5   2   7     1604.26     1578.68     31.39 o 
  -4   2   7     1982.55     2018.21     37.36 o 
  -3   2   7     2397.63     2492.13     45.35 o 
  -2   2   7       99.20       72.97      4.01 o 
  -1   2   7      288.44      361.28      8.48 o 
   0   2   7     2328.62     2535.29     38.94 o 
   1   2   7     5409.09     4932.37     57.40 o 
   2   2   7      165.37      202.02      7.30 o 
   3   2   7      103.69       95.84      5.74 o 
   4   2   7     1239.30     1300.73     27.89 o 
  -6   3   7      976.17     1091.02     24.43 o 
  -5   3   7      538.96      585.28     15.26 o 
  -4   3   7      701.97      701.31     16.59 o 
  -3   3   7     2253.39     2225.54     41.94 o 
  -2   3   7      692.54      665.20     10.96 o 
  -1   3   7     1077.71     1144.65     22.14 o 
   0   3   7       90.36      132.00      8.12 o 
   1   3   7      402.38      439.78     12.69 o 
   2   3   7      532.35      557.54     13.92 o 
   3   3   7      495.06      526.95     34.69 o 
   4   3   7      551.67      600.43     22.91 o 
  -6   4   7       15.95       18.25      3.19 o 
  -5   4   7      633.72      609.39     15.73 o 
  -4   4   7      736.10      709.58     16.84 o 
  -3   4   7       15.27       22.35      2.02 o 
  -2   4   7      104.65      103.87      3.68 o 
  -1   4   7      286.63      319.72     11.79 o 
   0   4   7     1013.75     1040.75     18.04 o 
   1   4   7      266.19      345.64     11.11 o 
   2   4   7      806.05      797.96     28.65 o 
   3   4   7       95.57       99.32     14.01 o 
   4   4   7      608.18      651.47     24.28 o 
  -6   5   7     2106.52     1953.27     55.37 o 
  -5   5   7        3.63        1.86      1.43 o 
  -4   5   7     1238.76     1206.53     20.98 o 
  -3   5   7     3320.69     3184.63     67.93 o 
  -2   5   7     1850.07     1695.34     25.60 o 
  -1   5   7     5287.27     5413.29    124.85 o 
   0   5   7      352.61      344.01      8.54 o 
   1   5   7      195.84      188.74      8.06 o 
   2   5   7     8355.03     7565.16    174.82 o 
   3   5   7      576.46      568.02     18.91 o 
   4   5   7      862.94      818.94     25.49 o 
  -6   6   7       50.80       53.42      6.99 o 
  -5   6   7      192.59      207.45      8.76 o 
  -4   6   7      280.42      240.50      7.42 o 
  -3   6   7     1567.12     1636.46     36.14 o 
  -2   6   7      218.38      211.56      5.76 o 
  -1   6   7      606.37      669.46     16.34 o 
   0   6   7      750.66      820.61     15.50 o 
   1   6   7      764.45      677.67     19.17 o 
   2   6   7      186.51      169.89     11.28 o 
   3   6   7      171.46      187.56     13.51 o 
   4   6   7      457.67      488.84     15.67 o 
  -6   7   7      958.16      901.04     32.46 o 
  -5   7   7       51.64       44.48      3.56 o 
  -4   7   7      996.00     1040.52     17.05 o 
  -3   7   7     2868.99     2769.61     36.02 o 
  -2   7   7       76.05       81.30      3.57 o 
  -1   7   7     2767.53     2705.82     34.88 o 
   0   7   7      206.70      237.22      9.53 o 
   1   7   7       94.77       92.05      4.73 o 
   2   7   7     3225.20     3049.93     57.91 o 
   3   7   7       81.94      106.25     10.28 o 
   4   7   7      557.42      495.38     25.17 o 
  -5   8   7      366.50      410.66     22.39 o 
  -4   8   7     2574.57     2638.07     44.38 o 
  -3   8   7      550.09      579.93     11.89 o 
  -2   8   7        4.20        3.59      1.37 o 
  -1   8   7      686.02      765.95     13.33 o 
   0   8   7     1874.60     1846.44     38.16 o 
   1   8   7     2445.09     2411.65     87.18 o 
   2   8   7      179.91      161.47      8.54 o 
   3   8   7      286.50      260.28     18.55 o 
  -5   9   7     1166.68     1204.51     33.01 o 
  -4   9   7      585.22      679.93     17.69 o 
  -3   9   7        1.22        1.56      1.04 o 
  -2   9   7     1996.17     1859.91     26.40 o 
  -1   9   7      117.13       98.55      4.15 o 
   0   9   7     1414.79     1340.47     24.30 o 
   1   9   7     2477.55     2320.69    107.80 o 
   2   9   7       41.81       36.34      7.16 o 
   3   9   7     2263.62     2279.62     51.77 o 
  -5  10   7        0.19        3.40      2.85 o 
  -4  10   7       56.78       42.71      4.47 o 
  -3  10   7       31.17       45.65      3.24 o 
  -2  10   7       27.87       31.74      3.13 o 
  -1  10   7       33.97       42.84      3.75 o 
   0  10   7       12.48       23.13      4.65 o 
   1  10   7      219.84      210.47      9.97 o 
   2  10   7       33.25       34.45      4.85 o 
   3  10   7       33.68       40.02      5.36 o 
  -4  11   7      466.66      547.53     14.65 o 
  -3  11   7       58.82       55.89      3.69 o 
  -2  11   7     4420.18     4439.20     55.54 o 
  -1  11   7      157.22      151.54      6.66 o 
   0  11   7     1209.39     1146.98     25.40 o 
   1  11   7     1306.20     1091.99     27.92 o 
   2  11   7      392.83      407.39     15.50 o 
  -4  12   7      985.77     1171.47     24.38 o 
  -3  12   7      602.62      674.74     13.71 o 
  -2  12   7       40.50       74.86      4.16 o 
  -1  12   7      517.13      610.24     15.20 o 
   0  12   7     1390.63     1322.35     30.46 o 
   1  12   7      560.33      496.65     20.85 o 
   2  12   7      153.45      158.75      9.63 o 
  -3  13   7      518.87      544.85     12.24 o 
  -2  13   7      324.53      308.98     10.21 o 
  -1  13   7      548.50      535.74     14.34 o 
   0  13   7      198.14      184.70      8.07 o 
   1  13   7      371.36      423.93     16.36 o 
  -3  14   7      476.92      495.50     14.19 o 
  -2  14   7       10.23       17.36      3.09 o 
  -1  14   7      420.81      471.09     13.57 o 
   0  14   7      653.00      633.05     16.55 o 
   1  14   7      603.51      537.48     19.24 o 
  -6   0   8      977.82      835.79     29.47 o 
  -5   0   8      193.91      192.02     11.49 o 
  -4   0   8     8015.75     8139.62    185.29 o 
  -3   0   8       71.37       83.52      6.84 o 
  -2   0   8      382.99      401.40     11.29 o 
  -1   0   8     7339.06     7332.52    120.90 o 
   0   0   8     2718.23     2488.76     45.70 o 
   1   0   8     1811.60     1718.48     33.63 o 
   3   0   8      242.80      231.96     12.04 o 
   4   0   8     4158.98     4372.29    107.10 o 
  -6   1   8      189.20      189.12      8.53 o 
  -5   1   8       82.04      123.19      6.39 o 
  -4   1   8      350.50      389.79     11.75 o 
  -3   1   8      160.56      194.69     13.83 o 
  -2   1   8      418.62      415.86      9.49 o 
  -1   1   8      421.89      390.71      9.31 o 
   0   1   8       69.05       53.87      2.80 o 
   1   1   8      743.61      758.09     12.81 o 
   2   1   8      484.92      484.19     19.39 o 
   3   1   8       79.54       77.06      5.31 o 
   4   1   8       64.02       87.54      6.10 o 
  -6   2   8      368.62      348.84     15.22 o 
  -5   2   8      187.47      205.30      8.48 o 
  -4   2   8     1534.56     1539.61     58.93 o 
  -3   2   8      245.82      280.58      7.67 o 
  -2   2   8      680.64      652.27     13.14 o 
  -1   2   8     3357.01     3184.43     56.93 o 
   0   2   8       51.62       45.11      3.48 o 
   1   2   8     2520.38     2432.29     36.48 o 
   2   2   8      382.00      418.28     17.91 o 
   3   2   8        8.10        7.50      2.98 o 
   4   2   8     1120.95     1213.07     40.33 o 
  -6   3   8      614.67      594.61     16.57 o 
  -5   3   8       80.26       76.53      5.01 o 
  -4   3   8      822.66      822.40     19.37 o 
  -3   3   8     1791.51     1919.19     30.03 o 
  -2   3   8     1539.38     1536.91     24.97 o 
  -1   3   8      509.12      520.50     11.50 o 
   0   3   8       89.20       85.78      8.02 o 
   1   3   8     1775.04     1724.89     34.92 o 
   2   3   8     2293.83     2332.32     44.36 o 
   3   3   8      476.40      483.56     14.51 o 
   4   3   8       55.30       62.61      7.42 o 
  -6   4   8       10.70       13.38      3.57 o 
  -5   4   8     2369.91     2412.30     45.13 o 
  -4   4   8      117.45      114.00      5.91 o 
  -3   4   8     1406.99     1420.94     34.53 o 
  -2   4   8     2210.96     2079.66     33.00 o 
  -1   4   8      228.03      217.79      7.75 o 
   0   4   8     4392.29     4299.93     80.36 o 
   1   4   8       22.72       34.33      3.82 o 
   2   4   8      108.80       87.91      5.97 o 
   3   4   8     1806.82     2180.49     63.82 o 
  -6   5   8        2.76        1.78      1.61 o 
  -5   5   8        2.28        2.38      1.55 o 
  -4   5   8      384.88      391.60     10.13 o 
  -3   5   8      103.08      134.55      5.40 o 
  -2   5   8       86.87       91.29      4.37 o 
  -1   5   8       42.88       52.57     12.11 o 
   0   5   8       78.70       77.24      3.99 o 
   1   5   8      161.06      134.47      7.15 o 
   2   5   8       20.86       26.90      3.83 o 
   3   5   8       31.91       43.31      7.44 o 
  -5   6   8     2420.79     2327.52     44.08 o 
  -4   6   8       21.26       20.54      3.17 o 
  -3   6   8     2251.90     2148.16     64.69 o 
  -2   6   8     1514.26     1520.89     22.08 o 
  -1   6   8      360.94      365.22     10.06 o 
   0   6   8     5151.42     5138.34     89.88 o 
   1   6   8      213.69      182.90      8.67 o 
   2   6   8      278.15      269.58     11.17 o 
   3   6   8     2051.93     2021.22     61.18 o 
  -5   7   8       37.51       36.32      3.95 o 
  -4   7   8      163.47      179.03      6.66 o 
  -3   7   8     1495.41     1387.07     30.66 o 
  -2   7   8     2461.93     2463.71     32.78 o 
  -1   7   8      518.89      514.42     18.63 o 
   0   7   8      186.65      188.52      8.89 o 
   1   7   8     1331.07     1304.95     81.34 o 
   2   7   8     2618.58     2675.41     53.09 o 
   3   7   8      504.40      459.19     19.23 o 
  -5   8   8       94.29       81.97      6.35 o 
  -4   8   8      532.10      518.00     16.41 o 
  -3   8   8     1259.40     1348.58     20.96 o 
  -2   8   8      552.33      534.39     10.94 o 
  -1   8   8     1430.14     1507.06     34.43 o 
   0   8   8      379.08      352.79     26.52 o 
   1   8   8      878.58      867.20     38.04 o 
   2   8   8      342.83      290.36     12.35 o 
   3   8   8      221.11      236.25     11.63 o 
  -5   9   8        3.27        4.10      3.25 o 
  -4   9   8      155.27      180.72      6.30 o 
  -3   9   8      965.56      906.35     16.04 o 
  -2   9   8      568.53      569.05     11.67 o 
  -1   9   8      470.83      461.70     12.17 o 
   0   9   8        4.05        3.33      2.04 o 
   1   9   8     1184.00     1169.14     28.86 o 
   2   9   8      725.49      698.78     21.20 o 
  -4  10   8     2536.61     2739.90     37.74 o 
  -3  10   8      128.57      137.87      8.93 o 
  -2  10   8      105.12      110.30      5.18 o 
  -1  10   8     2711.42     2636.10     42.19 o 
   0  10   8      421.85      382.49     14.95 o 
   1  10   8     1189.01      996.80     27.88 o 
   2  10   8      565.37      574.95     19.27 o 
  -4  11   8      187.91      214.09     10.15 o 
  -3  11   8       13.21       14.41      2.33 o 
  -2  11   8      503.63      480.95     14.76 o 
  -1  11   8      199.92      225.43      8.50 o 
   0  11   8       24.81       29.66      4.58 o 
   1  11   8      195.34      159.48      9.43 o 
   2  11   8      311.55      327.03     14.30 o 
  -3  12   8      142.89      147.44      6.00 o 
  -2  12   8       59.17       39.61      4.05 o 
  -1  12   8      955.31      871.57     19.40 o 
   0  12   8       15.38        8.50      3.03 o 
   1  12   8      874.67      867.32     25.42 o 
  -2  13   8     1040.18      892.93     19.99 o 
  -1  13   8      559.03      661.94     16.74 o 
   0  13   8       43.08       36.20      5.20 o 
  -5   1   9      419.58      393.83     12.81 o 
  -4   1   9        2.97        4.08      1.68 o 
  -3   1   9     4472.88     4477.12     75.80 o 
  -2   1   9       18.75       17.73      2.70 o 
  -1   1   9     1816.10     1749.43     39.52 o 
   0   1   9     3839.61     3855.17     55.12 o 
   1   1   9      108.96      113.04      5.00 o 
   3   1   9       34.94       53.71      6.27 o 
  -5   2   9     1074.82      993.74     23.33 o 
  -4   2   9      470.11      402.76     12.55 o 
  -3   2   9       46.78       51.23      3.40 o 
  -2   2   9      531.13      485.56     11.23 o 
  -1   2   9     2898.24     2729.74     40.97 o 
   0   2   9     1738.75     1586.28     26.27 o 
   1   2   9       28.56       33.48      6.78 o 
   2   2   9      509.76      485.17     15.27 o 
  -5   3   9      443.50      469.89     14.39 o 
  -4   3   9      666.35      612.34     16.33 o 
  -3   3   9      153.06      168.34      6.18 o 
  -2   3   9      777.06      769.08     15.46 o 
  -1   3   9      150.20      152.30      7.41 o 
   0   3   9       89.25       84.45      4.34 o 
   1   3   9     1149.46     1067.13     25.27 o 
   2   3   9      207.72      207.53      7.85 o 
  -5   4   9      291.34      219.32     10.31 o 
  -4   4   9      582.39      585.63     13.36 o 
  -3   4   9        0.38        1.48      1.66 o 
  -2   4   9      444.20      439.47     10.84 o 
  -1   4   9     1262.41     1181.57     21.41 o 
   0   4   9     1776.73     1782.85     35.56 o 
   1   4   9       80.89       88.41      7.04 o 
   2   4   9      291.86      300.63     12.28 o 
  -5   5   9       47.21       25.48      5.65 o 
  -4   5   9     2957.77     3113.79     60.06 o 
  -3   5   9      436.92      473.16     11.64 o 
  -2   5   9     3153.99     3202.36     47.64 o 
  -1   5   9      791.32      735.30     15.37 o 
   0   5   9       30.63       47.80      5.71 o 
   1   5   9     3930.45     3835.38     89.55 o 
   2   5   9      303.39      294.48     12.27 o 
   3   5   9     1139.85     1186.85    118.46 o 
  -5   6   9      138.85       99.91      6.26 o 
  -4   6   9      139.00      143.78      6.15 o 
  -3   6   9       57.48       64.50      4.19 o 
  -2   6   9      676.42      684.61     14.91 o 
  -1   6   9      782.98      811.00     27.58 o 
   0   6   9      423.12      432.43     29.69 o 
   1   6   9       20.40       26.26      5.71 o 
   2   6   9       83.51       95.42      7.61 o 
  -5   7   9       53.15       25.26      3.68 o 
  -4   7   9     1139.15     1137.76     37.97 o 
  -3   7   9      135.78      179.17      6.93 o 
  -2   7   9     1939.14     1937.56     32.02 o 
  -1   7   9      943.01      982.04     19.32 o 
   0   7   9        6.16        6.01      2.67 o 
   1   7   9      991.18      962.37     33.85 o 
   2   7   9        1.74        4.92      4.99 o 
  -4   8   9      359.61      318.42      9.94 o 
  -3   8   9      197.51      210.56     12.34 o 
  -2   8   9      702.64      667.69     18.02 o 
  -1   8   9     2609.09     2814.51    144.56 o 
   0   8   9     1574.20     1529.22     39.05 o 
   1   8   9       69.76       63.66      6.21 o 
   2   8   9      403.70      479.63     17.29 o 
  -4   9   9        2.55        6.14      2.31 o 
  -3   9   9     2074.38     2064.67     53.82 o 
  -2   9   9       49.91       71.50      4.04 o 
  -1   9   9      748.72      803.28     17.73 o 
   0   9   9     1399.70     1318.50     72.34 o 
   1   9   9       65.00       53.89      5.82 o 
  -3  10   9       16.08       20.97      2.64 o 
  -2  10   9       12.64        8.54      1.94 o 
  -1  10   9       53.56       56.08      4.52 o 
   0  10   9       37.92       35.42     10.70 o 
   1  10   9        8.97       11.39      4.39 o 
  -3  11   9     1903.67     1755.62     27.18 o 
  -2  11   9        5.70        2.77      1.76 o 
  -1  11   9      295.73      261.27     16.34 o 
   0  11   9     1723.85     1661.11     43.34 o 
  -1  12   9      887.94      736.63     17.96 o 
  -5   0  10     1282.54     1111.78     36.73 o 
  -4   0  10       97.09      129.71      9.80 o 
  -3   0  10      326.31      386.52     17.36 o 
  -2   0  10     4349.84     4583.41    110.47 o 
  -1   0  10      902.87      866.96     28.62 o 
   0   0  10     1826.54     1880.80     51.80 o 
   1   0  10     1205.27     1291.08     39.18 o 
  -5   1  10      187.52      222.67      9.67 o 
  -4   1  10      629.08      614.57     16.97 o 
  -3   1  10      214.31      186.85      8.17 o 
  -2   1  10      284.34      301.62     11.80 o 
  -1   1  10      622.87      720.05     17.89 o 
   0   1  10      474.72      438.35     15.55 o 
   1   1  10      388.71      377.47     17.42 o 
  -5   2  10      734.43      781.14     20.46 o 
  -4   2  10       90.16       64.84      5.15 o 
  -3   2  10      280.70      267.98     10.41 o 
  -2   2  10     1811.56     1844.47     36.03 o 
  -1   2  10       27.42       21.45      3.13 o 
   0   2  10     1324.85     1344.67     36.39 o 
   1   2  10      663.30      747.58     20.41 o 
   2   2  10       29.44       41.65      7.35 o 
  -5   3  10      359.31      423.10     13.88 o 
  -4   3  10     1425.74     1330.22     61.76 o 
  -3   3  10     1265.64     1198.26     26.38 o 
  -2   3  10       75.63       67.21      4.73 o 
  -1   3  10      201.24      198.51      7.16 o 
   0   3  10      886.93      772.41     16.32 o 
   1   3  10     1360.55     1263.65     60.42 o 
   2   3  10      661.38      729.17     85.23 o 
  -4   4  10      428.48      346.63     12.11 o 
  -3   4  10      839.77      787.72     16.59 o 
  -2   4  10       78.56       84.32      4.71 o 
  -1   4  10     2659.66     2531.31     69.28 o 
   0   4  10       50.47       56.62      6.90 o 
   1   4  10      281.72      302.49     12.21 o 
   2   4  10     2325.27     2738.49    132.34 o 
  -4   5  10        0.34        2.65      1.45 o 
  -3   5  10       33.41       31.41      5.71 o 
  -2   5  10      236.66      291.13      9.07 o 
  -1   5  10       51.76       57.85      4.95 o 
   0   5  10        0.81        5.50      2.26 o 
   1   5  10        3.18       -0.51      1.65 o 
  -4   6  10      793.14      759.74     23.17 o 
  -3   6  10      730.65      673.24     15.36 o 
  -2   6  10      255.95      258.08      8.57 o 
  -1   6  10     4196.55     4402.05    177.95 o 
   0   6  10        6.13        9.49      2.83 o 
   1   6  10      183.46      195.19     10.07 o 
  -4   7  10      781.38      795.63     25.48 o 
  -3   7  10     1023.86     1036.38     20.83 o 
  -2   7  10      451.45      560.69     16.37 o 
  -1   7  10      232.11      228.86     26.28 o 
   0   7  10      828.22      832.40     63.92 o 
   1   7  10     1026.54      935.32     25.66 o 
  -3   8  10      115.94       94.17      5.36 o 
  -2   8  10      654.08      652.45     15.42 o 
  -1   8  10      691.92      877.92     38.39 o 
   0   8  10      592.38      604.35     19.48 o 
  -3   9  10      348.42      323.96     14.38 o 
  -2   9  10       57.76       42.49      4.00 o 
  -1   9  10      409.40      521.91     17.65 o 
   0   9  10      495.38      565.63     19.04 o 
  -4   1  11     1681.68     1673.69     35.27 o 
  -3   1  11       82.86      114.77      6.73 o 
  -2   1  11      316.91      272.85     10.46 o 
  -1   1  11     1965.21     1882.53     37.45 o 
   0   1  11      264.30      279.96     10.56 o 
   1   1  11     2347.26     2525.52     68.61 o 
  -4   2  11       27.29       19.74      3.47 o 
  -3   2  11      773.60      787.40     32.89 o 
  -2   2  11     1267.72     1264.23     37.08 o 
  -1   2  11      547.62      494.39     14.82 o 
   0   2  11        6.52        4.18      1.88 o 
   1   2  11      313.15      294.31     16.30 o 
  -3   3  11      647.04      617.68     17.49 o 
  -2   3  11      644.92      696.79     18.58 o 
  -1   3  11       94.30       85.31      5.64 o 
   0   3  11      819.76      788.30     29.11 o 
  -3   4  11      654.14      732.19     19.36 o 
  -2   4  11      297.13      220.45      9.38 o 
  -1   4  11      112.87       81.76      5.62 o 
   0   4  11       61.72       98.85     13.43 o 
  -3   5  11     1704.89     1781.81     36.93 o 
  -2   5  11      269.93      243.90      8.64 o 
  -1   5  11       40.47       45.62      4.03 o 
   0   5  11     3283.97     3266.44     99.57 o 
  -2   6  11       39.62       19.80      7.45 o 
  -1   6  11      459.10      542.07     17.94 o 
                                                 
